# Supplementary material for: Peptidoglycan synthesis drives a single population of septal cell wall synthases during division in Bacillus subtilis
Source: Nat Microbiol. 2024 Mar 13;9(4):1064–74. doi: 10.1038/s41564-024-01650-9 (PMC10994842; doi:10.1038/s41564-024-01650-9)
Supplement: Supplementary file 4 — Supplementary Tables. Titles and legends of each table are present in each sheet of the Excel file. [file 41564_2024_1650_MOESM4_ESM.xlsx]

## Sheet: Supplementary Table 1
Strain name	Genotype/Description	Source
PY79	Prototroph	Youngman, P. J., Perkins, J. B. & Losick, R. Genetic transposition and insertional mutagenesis in Bacillus subtilis with Streptococcus faecalis transposon Tn917. Proc. Natl. Acad. Sci. 80, 2305–2309 (1983).
SH211	PY79 Δhag	Whitley, K. D. et al. FtsZ treadmilling is essential for Z-ring condensation and septal constriction initiation in Bacillus subtilis cell division. Nat. Commun. 12, 2448 (2021).
2020	168 trpC2, amyE::spc-Pxyl-gfp-ftsZ	Adams, D. W., Wu, L. J., Czaplewski, L. G. & Errington, J. Multiple effects of benzamide antibiotics on FtsZ function: Benzamide antibiotics and Z ring assembly. Mol. Microbiol. 80, 68–84 (2011).
SH142	PY79 Δhag amyE::spc-Pxyl-gfp-ftsZ	This work
bGS31	PY79 pbpB::erm-Phyperspank-HaloTag-15aa-pbpB, ftsZ::mNeonGreen-15aa-ftsZ multicopy	Bisson-Filho, A. W. et al. Treadmilling by FtsZ filaments drives peptidoglycan synthesis and bacterial cell division. Science 355, 739–743 (2017).
SH147	PY79 Δhag pbpB::erm-Phyperspank-HaloTag-15aa-pbpB, amyE::spc-Pxyl-gfp-ftsZ	This work
Z-G106S	PY79 ftsZΩftsZ(G106S) (tet)	Gift from Ethan Garner (Harvard)
SH203	PY79 Δhag pbpB::erm-Phyperspank-HaloTag-15aa-pbpB, ftsZΩftsZ(G106S) (tet), amyE::spc-Pxyl-gfp-ftsZ	This work
bWM4	PY79 amyE::erm-Phyperspank­-ftsA-mNeonGreen-15aa-ftsZ	Bisson-Filho, A. W. et al. Treadmilling by FtsZ filaments drives peptidoglycan synthesis and bacterial cell division. Science 355, 739–743 (2017).
bAB350	PY79 ftsW::erm-Pxyl-HaloTag-15aa-ftsW	Squyres, G. R. et al. Single-molecule imaging reveals that Z-ring condensation is essential for cell division in Bacillus subtilis. Nat. Microbiol. 6, 553–562 (2021).
Supplementary Table 1. Strains used in this study. Drug resistance cassettes: erm, erythromycin resistance; spc, spectinomycin resistance; tet, tetracycline resistance

## Sheet: Supplementary Table 2
Condition	Speed (nm/s)
Poor media 30°C	5.71 [4.94, 6.57]
Poor media 37°C	11.04 [10.45, 11.57]
Rich media 30°C	13.44 [12.83, 14.07]
Rich media 37°C	21.54 [20.01, 22.35]
Rich media 30°C +penicillin G	N.D.
Rich media 30°C +fosfomycin	N.D.
Rich media 30°C +PC190723	8.12 [6.98, 9.20]
Rich media 30°C, FtsZG106S	6.98 [5.98, 11.14]
Rich media, 30°C, 1 mM IPTG	11.04 [8.80, 12.91]
Supplementary Table 2. Speeds of the processive PBP2B population from sum of Gaussian fits under each experimental condition. N.D. = Not determined. Data is represented as mean ± 95% CI. Means were calculated by obtaining the first moment of the Gaussian distribution fitting the processive population. 95% confidence intervals were obtained by bootstrapping.

## Sheet: Supplementary Table 3
Condition	Transition	Probability	Rate constant (s-1)
Poor media 30°C	Immobile -> Signal loss	0.88 ± 0.08	0.015 ± 0.002
	Immobile -> Processive	0.10 ± 0.02	0.0018 ± 0.0004
	Immobile -> Diffusive	0.012 ± 0.007	0.0002 ± 0.0001
	Processive -> Signal loss	0.55 ± 0.06	0.014 ± 0.002
	Processive -> Processive (direction change)	0.17 ± 0.03	0.0043 ± 0.0007
	Processive -> Immobile	0.25 ± 0.03	0.0061 ± 0.0009
	Processive -> Diffusive	0.02 ± 0.01	0.0006 ± 0.0002
	Processive -> Processive (speed change)	0	0
Poor media 37°C	Immobile -> Signal loss	0.85 ± 0.07	0.013 ± 0.001
	Immobile -> Processive	0.12 ± 0.02	0.0019 ± 0.0003
	Immobile -> Diffusive	0.03 ± 0.01	0.0006 ± 0.0002
	Processive -> Signal loss	0.42 ± 0.03	0.014 ± 0.001
	Processive -> Processive (direction change)	0.32 ± 0.03	0.011 ± 0.001
	Processive -> Immobile	0.23 ± 0.02	0.0074 ± 0.0008
	Processive -> Diffusive	0.021 ± 0.006	0.0007 ± 0.0002
	Processive -> Processive (speed change)	0.008 ± 0.004	0.0002 ± 0.0001
Rich media 30°C	Immobile -> Signal loss	0.89 ± 0.08	0.020 ± 0.002
	Immobile -> Processive	0.07 ± 0.02	0.0015 ± 0.0004
	Immobile -> Diffusive	0.04 ± 0.01	0.0009 ± 0.0003
	Processive -> Signal loss	0.54 ± 0.04	0.019 ± 0.002
	Processive -> Processive (direction change)	0.29 ± 0.03	0.010 ± 0.001
	Processive -> Immobile	0.12 ± 0.02	0.0042 ± 0.0006
	Processive -> Diffusive	0.05 ± 0.01	0.0017 ± 0.0003
	Processive -> Processive (speed change)	0.005 ± 0.003	0.0002 ± 0.0001
Rich media 37°C	Immobile -> Signal loss	0.86 ± 0.07	0.023 ± 0.002
	Immobile -> Processive	0.10 ± 0.02	0.0025 ± 0.0005
	Immobile -> Diffusive	0.04 ± 0.01	0.0010 ± 0.0003
	Processive -> Signal loss	0.49 ± 0.03	0.024 ± 0.002
	Processive -> Processive (direction change)	0.36 ± 0.03	0.017 ± 0.001
	Processive -> Immobile	0.10 ± 0.01	0.0050 ± 0.0006
	Processive -> Diffusive	0.033 ± 0.007	0.0016 ± 0.0003
	Processive -> Processive (speed change)	0.007 ± 0.003	0.0003 ± 0.0001
Rich media 30°C + penicillin G	Immobile -> Signal loss	0.97 ± 0.05	0.025 ± 0.002
	Immobile -> Processive	0.009 ± 0.004	0.0002 ± 0.0001
	Immobile -> Diffusive	0.022 ± 0.006	0.0006 ± 0.0002
	Processive -> Signal loss	0.6 ± 0.1	0.06 ± 0.01
	Processive -> Processive (direction change)	0.14 ± 0.05	0.015 ± 0.005
	Processive -> Immobile	0.10 ± 0.04	0.010 ± 0.004
	Processive -> Diffusive	0.20 ± 0.06	0.021 ± 0.007
	Processive -> Processive (speed change)	0	0
Rich media 30°C + fosfomycin	Immobile -> Signal loss	0.99 ± 0.06	0.033 ± 0.003
	Immobile -> Processive	0.010 ± 0.005	0.0003 ± 0.0002
	Immobile -> Diffusive	0	0
	Processive -> Signal loss	0.6 ± 0.1	0.05 ± 0.02
	Processive -> Processive (direction change)	0.12 ± 0.05	0.010 ± 0.005
	Processive -> Immobile	0.10 ± 0.05	0.008 ± 0.004
	Processive -> Diffusive	0.18 ± 0.06	0.014 ± 0.006
	Processive -> Processive (speed change)	0	0
Rich media 30°C + PC190723	Immobile -> Signal loss	0.83 ± 0.07	0.016 ± 0.002
	Immobile -> Processive	0.08 ± 0.02	0.0015 ± 0.0003
	Immobile -> Diffusive	0.09 ± 0.02	0.0017 ± 0.0004
	Processive -> Signal loss	0.52 ± 0.05	0.021 ± 0.002
	Processive -> Processive (direction change)	0.21 ± 0.03	0.009 ± 0.001
	Processive -> Immobile	0.16 ± 0.03	0.006 ± 0.001
	Processive -> Diffusive	0.11 ± 0.02	0.0043 ± 0.0009
	Processive -> Processive (speed change)	0.004 ± 0.004	0.0001 ± 0.0001
Rich media 30°C + FtsZG106S	Immobile -> Signal loss	0.9 ± 0.1	0.033 ± 0.005
	Immobile -> Processive	0.05 ± 0.02	0.0018 ± 0.0008
	Immobile -> Diffusive	0.008 ± 0.008	0.0003 ± 0.0003
	Processive -> Signal loss	0.6 ± 0.1	0.029 ± 0.007
	Processive -> Processive (direction change)	0.18 ± 0.06	0.009 ± 0.003
	Processive -> Immobile	0.18 ± 0.06	0.009 ± 0.003
	Processive -> Diffusive	0.03 ± 0.02	0.001 ± 0.001
	Processive -> Processive (speed change)	0	0
Supplementary Table 3. Probabilities of transition between states and transition rates for each HT-PBP2B motion state under each experimental condition. Rate constants were calculated using the formula under ‘Calculation of transition rates’ in Methods. Errors are SEM.

## Sheet: Supplementary Table 4
Condition	Fraction immobile	Fraction processive	Fraction diffusive
Poor media 30°C	0.567 ± 0.006	0.421 ± 0.005	0.0116 ± 0.0007
Poor media 37°C	0.557 ± 0.005	0.433 ± 0.004	0.0106 ± 0.0005
Rich media 30°C	0.381 ± 0.004	0.589 ± 0.006	0.030 ± 0.001
Rich media 37°C	0.417 ± 0.005	0.548 ± 0.006	0.035 ± 0.001
Rich media 30°C +penicillin G	0.955 ± 0.008	0.026 ± 0.01	0.0195 ± 0.0009
Rich media 30°C +fosfomycin	0.94 ± 0.01	0.040 ± 0.002	0.017 ± 0.001
Rich media 30°C +PC190723	0.654 ± 0.007	0.293 ± 0.004	0.053 ± 0.002
Rich media 30°C, FtsZG106S	0.70 ± 0.02	0.290 ± 0.009	0.009 ± 0.001
Supplementary Table 4. Fraction of each HT-PBP2B motion state under each experimental condition. Fractions were calculated by the total amount of time spent in that state relative to the total amount of time spent in any state:
Standard errors were estimated as
where
and

## Sheet: Supplementary Table 5
Figure number	Microscope configuration	Wavelength (nm) and power density	Exposure time and acquisition interval	Image pixel size (nm)
1c	Custom inverted microscope, ring-HiLO illumination	488: 0.2-0.8 W/cm2	488: 2-5 s exposure, 1 frame	65
		561: 7 W/cm2	561: 500 ms exposure, 1 frame/s
1d	Custom inverted microscope, ring-HiLO illumination	488: 0.2-0.8 W/cm2	488: 2-5 s exposure, 1 frame	65
		561: 7 W/cm2	561: 500 ms exposure, 1 frame/s
1e	Nikon Ti2, HiLO illumination	488: 7-10 W/cm2	488: 5 s exposure, 1 frame	65
		561: 11-30 W/cm2	561: 500 ms exposure, 1 frame/s
3a	Custom inverted microscope, ring-HiLO illumination	488: 0.2-0.8 W/cm2	488: 2-5 s exposure, 1 frame	65
		561: 7 W/cm2	561: 500 ms exposure, 1 frame/s
3b	Nikon Ti2, HiLO illumination	488: 7 W/cm2	488: 2-5 s exposure, 1 frame	65
		561: 11 W/cm2	561: 500 ms exposure, 1 frame/s
4a-d	Custom inverted microscope, ring-HiLO illumination	488: 0.2-0.8 W/cm2	488: 2-5 s exposure, 1 frame	65
		561: 7 W/cm2	561: 500 ms exposure, 1 frame/s
Extended Data Figure 2	Custom inverted microscope, ring-HiLO illumination	488: 0.2-0.8 W/cm2	488: 2-5 s exposure, 1 frame	65
		561: 7 W/cm2	561: 500 ms exposure, 1 frame/s
Extended Data Figure 3	Custom inverted microscope, ring-HiLO illumination	488: 0.2-0.8 W/cm2	488: 2-5 s exposure, 1 frame	65
		561: 7 W/cm2	561: 500 ms exposure, 1 frame/s
Extended Data Figure 4	Custom inverted microscope, ring-HiLO illumination	488: 0.2-0.8 W/cm2	488: 2-5 s exposure, 1 frame	65
		561: 7 W/cm2	561: 500 ms exposure, 1 frame/s
Extended Data Figure 5	Elyra 7 Lattice SIM2 microscope (Zeiss)	488: N.D.	488: 118 ms exposure	62
		561: N.D.	561: 118 ms exposure
Extended Data Figure 6	Nikon Ti2, TIRF illumination	488: 11 W/cm2	488: 1-3 s exposure, 1 frame	65
		561: 7 W/cm2	561: 500 ms exposure, 1 frame/s
Extended Data Figure 7	Custom inverted microscope, ring-HiLO illumination	488: 0.2-0.8 W/cm2	488: 2-5 s exposure, 1 frame	65
		561: 7 W/cm2	561: 500 ms exposure, 1 frame/s
Extended Data Figure 8	Custom inverted microscope, ring-HiLO illumination	488: 0.2-0.8 W/cm2	488: 2-5 s exposure, 1 frame	65
		561: 7 W/cm2	561: 500 ms exposure, 1 frame/s
Extended Data Figure 9	Custom inverted microscope, ring-HiLO illumination	488: 0.2-0.8 W/cm2	488: 2-5 s exposure, 1 frame	65
		561: 7 W/cm2	561: 500 ms exposure, 1 frame/s
Extended Data Figure 10	Nikon Ti2, HiLO illumination	561: 7 W/cm2	561: 500 ms exposure, 1 frame/s	65
Supplementary Figure 1a-b	Nikon Ti2, HiLO illumination	561: 7 W/cm2	561: 1 s exposure	65
Supplementary Figure 1c	Nikon Ti, widefield illumination	550: N.D.	550: 200 ms exposure	65
Supplementary Figure 1d	Nikon Ti2, HiLO illumination	561: 7 W/cm2	561: 1 s exposure	65
Supplementary Figure 4	Nikon Ti2, TIRF illumination	488: 11 W/cm2	488: 1 s exposure, continuous	65
Supplementary Figure 5	Custom inverted microscope, ring-HiLO illumination	488: 0.2-0.8 W/cm2	488: 2-5 s exposure, 1 frame	65
		561: 7 W/cm2	561: 500 ms exposure, 1 frame/s
Supplementary Figure 7	Custom inverted microscope, ring-HiLO illumination	488: 0.2-0.8 W/cm2	488: 2-5 s exposure, 1 frame	65
		561: 7 W/cm2	561: 500 ms exposure, 1 frame/s
Supplementary Figure 8	Nikon Ti2, HiLO illumination	488: 11 W/cm2	488: 1-3 s exposure, 1 frame	65
		561: 7 W/cm2	561: 500 ms exposure, 1 frame/s
Supplementary Figure 9	Nikon Ti2, TIRF illumination	488: 11 W/cm2	488: 1 s exposure, continuous	65
Supplementary Figure 10	Nikon Ti2, TIRF illumination	488: 11 W/cm2	488: 1 s exposure, continuous	65
Supplementary Table 5. Microscopy acquisition parameters. N.D. = Not determined.

## Sheet: Supplementary Table 6
Figure number	No. data points	No. cells	No. replicates
1b	N/A	2337	43
1f	1064 track segments	278	4
1g	641 track segments	253	4
1h	479 track segments	154	4
2a, minimal media 30C	746 track segments	210	3
2a, minimal media 37C	1218 track segments	373	3
2a, rich media 30C	1064 track segments	278	4
2a, rich media 37C	1564 track segments	461	8
2b, culture doubling rate ~0.009 min-1*	N/A	N/A	3
2b, culture doubling rate ~0.011 min-1*	N/A	N/A	3
2b, culture doubling rate ~0.017 min-1*	N/A	N/A	3
2b, culture doubling rate ~0.028 min-1*	N/A	N/A	3
2b, FtsZ treadmilling speed at culture doubling rate condition ~0.009 min-1*	94 filaments	N.D.	1
2b, FtsZ treadmilling speed at culture doubling rate condition ~0.011 min-1*	69 filaments	N.D.	1
2b, FtsZ treadmilling speed at culture doubling rate condition ~0.017 min-1*	95 filaments	N.D.	1
2b, FtsZ treadmilling speed at culture doubling rate condition ~0.028 min-1*	87 filaments	N.D.	1
2b, Processive PBP2B speed at culture doubling rate condition ~0.009 min-1	746 track segments	210	3
2b, Processive PBP2B speed at culture doubling rate condition ~0.011 min-1	1218 track segments	373	3
2b, Processive PBP2B speed at culture doubling rate condition ~0.017 min-1	1064 track segments	278	4
2b, Processive PBP2B speed at culture doubling rate condition ~0.028 min-1	1564 track segments	461	8
2c, constriction rate ~590 nm2/s*	534 septa	534	1
2c, constriction rate ~690 nm2/s*	451 septa	451	1
2c, constriction rate ~750 nm2/s*	1018 septa	1018	1
2c, constriction rate ~1270 nm2/s*	1178 septa	1178	1
2c, FtsZ treadmilling speed at constriction rate ~590 nm2/s*	94 filaments	N.D.	1
2c, FtsZ treadmilling speed at constriction rate ~690 nm2/s*	69 filaments	N.D.	1
2c, FtsZ treadmilling speed at constriction rate ~750 nm2/s*	95 filaments	N.D.	1
2c, FtsZ treadmilling speed at constriction rate ~1270 nm2/s*	87 filaments	N.D.	1
2c, Processive PBP2B speed at constriction rate ~590 nm2/s	746 track segments	210	3
2c, Processive PBP2B speed at constriction rate ~690 nm2/s	1218 track segments	373	3
2c, Processive PBP2B speed at constriction rate ~750 nm2/s	1064 track segments	278	4
2c, Processive PBP2B speed at constriction rate ~1270 nm2/s	1564 track segments	461	8
3c	619 track segments	252	5
3d	275 track segments	77	8
3e, FtsZ treadmilling speed, PC190723*	180 filaments	61	6
3e, FtsZ treadmilling speed, FtsZG106S	143 track segments	N.D.	3
3e, FtsZ treadmilling speed, unperturbed*	95 track segments	N.D.	1
3e, Processive PBP2B speed, PC190723	619 track segments	252	5
3e, Processive PBP2B speed, FtsZG106S	275 track segments	77	8
3e, Processive PBP2B speed, unperturbed	1064 track segments	278	4
Extended 4e	153 tracks	N.D.	4
Extended 4f	153 tracks	N.D.	4
Extended 5b	300 cells	300	3
Extended 6e, unperturbed	189 tracks	N.D.	3
Extended 6e, PC190723	111 tracks	N.D.	4
Extended 6e, G106S	478 tracks	N.D.	4
Supplementary 1c, Δhag	185 cells	185	1
Supplementary 1c, 20 μM IPTG	289 cells	289	1
Supplementary 1c, 50 μM IPTG	293 cells	293	1
Supplementary 1c, 100 μM IPTG	254 cells	254	1
Supplementary 1c, 1000 μM IPTG	262 cells	262	1
Supplementary 1d, 0% xylose	570 cells	570	1
Supplementary 1d, 0.075% xylose	592 cells	592	1
Supplementary 1d, 0.375% xylose	244 cells	244	1
Supplementary 1d, 0.75% xylose	208 cells	208	1
Supplementary 1d, 1.5% xylose	114 cells	114	1
Supplementary 2	N/A	N/A	1
Supplementary 3a	N/A	N/A	3
Supplementary 3b	N/A	N/A	3
Supplementary 4, SH147	85 track segments	N.D.	3
Supplementary 4, poor media 30°C*	94 track segments	N.D.	1
Supplementary 4, poor media 37°C*	69 track segments	N.D.	1
Supplementary 4, rich media, 30°C*	95 track segments	N.D.	1
Supplementary 4, rich media 37°C*	87 track segments	N.D.	1
Supplementary 5	206 track segments	148	4
Supplementary 6	629 track segments	231	4
Supplementary 7	1122 track segments	444	4
Supplementary 8	703 track segments	193	4
Supplementary 9, 21°C	109 track segments	N.D.	3
Supplementary 9, 30°C*	95 track segments	N.D.	1
Supplementary 9, 37°C*	87 track segments	N.D.	1
Supplementary 10, WT*	95 track segments	N.D.	1
Supplementary 10, G106S	143 track segments	N.D.	3
Supplementary 11a, Δhag	222 cells	222	1
Supplementary 11a, HT-PBP2B GFP-FtsZ Δhag	318 cells	318	1
Supplementary 11a, FtsZG106S HT-PBP2B GFP-FtsZ Δhag	393 cells	393	1
Supplementary 11b	N/A	N/A	3
Supplementary Table 6. Sample sizes. Number of replicates refers to the number of independent biological replicates for each experiment, defined as the number of experiments done using distinct and indpendently-prepared samples. N.D. = Not determined. *: reproduced here from Whitley et al. Nature Communications 2021.
