# Supplementary material for: Peptidoglycan synthesis drives a single population of septal cell wall synthases during division in Bacillus subtilis
Source: Nat Microbiol. 2024 Mar 13;9(4):1064–74. doi: 10.1038/s41564-024-01650-9 (PMC10994842; doi:10.1038/s41564-024-01650-9)
Supplement: Supplementary file 21 — Statistical Source data for all supplementary figures. [file 41564_2024_1650_MOESM21_ESM.xlsx]

## Sheet: Supp Figure 1c
20 uM IPTG	50 uM IPTG	100 uM IPTG	1000 uM IPTG	Delta hag
4.355	2.665	3.38	2.925	1.95
3.77	2.34	3.25	3.12	2.015
1.95	2.6	2.665	3.25	3.185
2.34	3.9	2.535	3.12	2.73
2.08	1.95	2.535	2.665	2.86
2.6	2.21	1.3	1.95	2.34
2.145	2.6	2.015	3.965	3.12
2.08	3.77	1.365	3.185	3.12
3.38	1.495	1.755	2.86	3.445
3.38	2.665	2.34	2.405	3.12
3.64	2.795	1.56	2.6	2.925
2.6	2.145	1.95	2.145	2.925
2.08	2.21	2.795	2.47	3.38
2.535	3.38	1.755	1.495	2.535
3.185	2.08	1.43	2.21	1.755
1.82	3.12	2.275	2.925	1.56
1.885	3.25	2.6	1.365	1.82
1.885	2.795	2.665	1.755	2.08
1.755	3.055	4.355	3.705	0.845
2.47	2.275	3.64	2.925	2.47
2.21	3.705	1.3	2.925	0.715
2.86	4.16	2.34	1.82	3.445
2.795	1.43	3.705	3.055	2.925
2.21	2.015	1.365	2.08	2.73
2.795	3.185	2.145	2.275	2.47
4.095	4.29	2.015	2.665	2.795
3.12	3.445	1.95	2.535	2.015
2.275	3.38	3.445	2.34	0.65
1.3	3.38	3.315	2.34	2.405
1.95	4.355	3.705	3.38	2.145
2.34	1.365	3.25	2.34	1.885
1.495	1.82	2.21	4.29	1.105
2.535	2.015	1.235	3.575	2.925
2.6	2.925	1.56	3.965	2.795
3.705	2.99	1.69	3.575	1.885
2.86	3.25	2.73	3.705	1.755
2.6	3.705	2.73	2.6	2.405
2.86	0.585	2.665	3.64	0.715
3.445	1.625	1.95	3.315	2.99
3.51	2.795	1.755	5.135	2.08
2.99	2.145	2.86	3.705	2.145
3.705	5.07	3.445	2.795	2.47
4.485	3.185	2.275	1.43	1.04
4.55	3.25	2.86	1.82	2.08
5.85	2.99	2.08	1.365	2.21
2.99	2.21	2.73	2.47	1.56
5.72	3.64	3.25	1.43	1.495
2.73	4.745	2.34	3.12	2.145
1.82	1.69	2.535	1.69	2.08
2.99	2.665	2.145	1.82	2.34
2.73	2.275	4.03	1.755	5.72
1.3	1.495	3.835	2.86	3.055
2.47	2.015	1.82	2.665	2.665
2.34	3.315	1.56	3.185	2.665
2.925	3.77	0.715	2.08	2.925
5.46	3.64	4.03	1.17	2.08
3.445	3.445	2.665	1.69	1.755
6.37	3.445	3.965	1.3	1.625
2.99	2.6	2.86	4.355	1.69
3.25	2.405	1.82	3.705	2.99
2.47	1.17	3.185	3.64	1.625
2.6	4.81	3.51	1.82	1.95
3.575	3.77	2.08	1.235	2.405
3.77	3.77	1.95	2.34	2.145
3.575	2.6	0.975	1.82	2.925
3.445	2.21	2.925	2.535	3.12
3.315	3.185	1.755	3.51	1.04
1.95	3.38	2.665	1.82	3.445
1.495	4.42	1.625	2.34	3.055
4.55	5.525	1.43	2.34	3.38
4.81	3.965	1.69	1.43	2.925
3.25	3.185	3.64	6.89	3.9
2.86	2.99	3.9	3.705	1.82
3.64	2.795	3.445	3.25	1.69
3.185	6.045	2.86	2.925	2.015
1.82	1.56	4.68	3.77	2.21
2.145	1.82	3.38	2.535	2.73
2.21	1.495	5.395	3.575	1.755
2.99	2.08	3.575	4.03	2.015
5.005	2.145	2.99	3.51	2.34
4.55	2.275	1.04	3.835	1.56
4.095	2.73	1.82	2.275	3.38
1.69	1.495	3.12	2.535	2.535
2.275	4.355	2.86	3.12	2.405
2.535	3.835	3.51	2.275	2.795
1.82	3.185	0.975	1.885	2.925
2.795	3.445	3.445	3.055	1.82
3.445	2.34	3.185	2.275	1.885
2.795	3.12	2.925	1.495	2.86
2.6	3.185	2.665	2.535	2.86
3.185	3.055	1.17	0.715	1.17
3.575	6.11	3.38	1.3	3.38
2.405	5.655	4.615	2.47	2.86
2.665	3.51	2.08	2.925	2.535
2.275	6.695	2.275	2.275	2.47
3.38	2.015	3.705	2.145	1.495
5.915	1.95	3.38	1.43	5.2
3.25	2.34	1.885	1.69	2.86
3.185	3.51	1.495	2.405	2.73
3.575	3.51	3.315	2.86	1.95
2.535	2.47	1.235	3.705	2.275
2.535	2.47	1.56	1.82	3.12
2.275	1.885	2.015	2.925	2.665
2.275	3.445	2.08	1.495	2.47
2.665	2.795	1.56	1.495	2.21
2.405	4.745	1.3	2.405	1.82
2.34	1.235	1.43	2.6	2.015
2.535	4.03	2.99	1.56	1.95
2.6	4.16	4.03	2.795	1.3
2.73	3.705	4.55	2.6	1.69
2.665	3.835	1.43	3.51	1.43
2.795	4.68	3.445	3.705	1.95
2.145	4.68	1.69	3.575	2.08
2.145	3.25	1.82	3.445	1.43
1.82	6.175	1.495	2.665	2.21
1.365	3.51	2.6	2.925	2.34
2.145	2.925	2.535	2.405	3.575
5.2	3.185	2.535	3.25	2.795
5.135	5.915	2.665	2.535	3.38
4.095	5.005	2.405	3.965	3.38
4.16	3.77	5.005	3.38	3.25
2.86	4.68	1.82	3.25	4.03
2.535	2.08	2.015	3.9	2.795
3.965	2.665	2.145	3.38	2.015
3.25	2.34	2.145	1.625	2.86
4.355	2.47	1.82	2.34	2.73
3.705	2.47	3.965	1.495	2.73
3.38	2.535	4.095	3.77	4.16
2.015	3.055	2.6	3.9	1.885
3.185	4.29	3.315	2.795	1.885
2.925	4.095	3.51	3.315	2.665
1.56	3.445	3.055	3.9	2.275
2.535	3.25	3.38	3.575	1.755
3.575	3.055	3.25	1.365	3.77
3.185	3.315	1.3	3.38	1.43
3.185	3.9	1.365	2.86	1.235
2.795	3.055	2.795	2.6	1.365
3.055	2.21	2.73	2.21	1.105
2.08	2.99	2.665	2.405	1.95
3.12	3.185	2.275	2.73	2.47
1.95	2.73	1.82	3.12	1.95
2.535	3.51	3.965	3.38	2.015
3.12	2.86	3.445	1.235	2.665
3.51	3.185	2.405	2.73	2.535
3.185	2.925	2.925	1.885	1.495
2.73	5.33	2.405	2.47	1.105
3.12	2.73	2.795	2.6	1.885
5.07	2.015	2.21	1.95	1.95
2.015	3.38	2.795	3.185	2.145
1.43	3.77	3.055	2.6	2.405
2.86	4.095	1.755	2.73	1.95
2.86	3.575	2.47	1.755	1.755
2.275	2.86	1.69	1.365	1.105
1.69	2.73	2.925	1.95	2.015
2.665	3.055	3.25	1.95	2.21
2.08	3.12	2.73	1.95	3.445
2.6	1.365	3.185	2.47	3.25
1.69	4.16	2.925	2.535	2.34
2.86	4.355	2.34	3.25	2.925
2.015	2.145	3.9	3.185	1.625
4.94	4.095	2.21	2.86	2.015
4.29	2.08	2.34	2.795	2.015
5.655	5.07	4.55	2.08	1.625
4.68	3.315	4.225	3.055	2.73
4.355	3.575	2.665	2.47	1.56
2.08	2.08	3.055	3.25	2.015
0.845	3.705	2.925	2.86	4.03
2.275	2.535	2.665	1.3	4.095
2.73	2.73	2.405	2.47	3.315
2.99	1.82	3.51	2.21	2.08
2.21	3.12	3.965	1.56	1.885
1.625	2.795	4.355	1.755	2.34
3.25	1.365	4.095	2.47	1.69
2.47	3.77	2.925	1.365	3.185
2.34	3.315	2.795	1.495	2.535
2.47	1.885	2.015	2.47	2.6
2.795	1.82	2.73	1.69	2.795
3.315	1.17	2.34	1.105	1.885
4.94	2.795	2.145	2.795	2.34
2.925	3.185	3.705	1.885	3.64
2.405	2.99	3.965	2.405	2.015
2.145	1.95	3.315	3.38	2.925
2.34	1.755	3.705	5.525	2.535
2.73	3.055	3.965	3.445	0.975
2.665	2.275	4.095	3.575	2.405
3.25	1.755	7.28	3.315
1.3	1.365	5.46	2.99
3.12	4.225	4.225	3.38
3.185	2.145	1.69	4.16
3.25	1.755	1.885	3.64
2.015	3.38	3.51	2.86
2.015	2.73	3.64	1.755
2.405	2.99	1.56	2.795
3.055	3.12	1.43	1.495
3.64	5.46	2.535	2.6
3.64	2.73	3.64	1.56
2.08	2.275	2.275	5.98
2.405	2.145	4.42	6.305
2.6	2.015	1.495	4.03
1.625	2.145	3.64	4.875
2.015	1.625	1.235	3.055
2.34	1.885	3.12	4.095
1.625	0.975	2.925	1.495
1.95	2.405	2.405	1.3
2.47	1.755	1.3	1.885
2.925	1.69	3.38	2.08
3.575	1.885	3.315	2.405
2.6	1.56	1.95	1.495
2.795	2.21	2.145	2.21
1.885	1.365	2.86	1.885
2.275	1.17	3.25	1.43
2.34	1.17	3.575	2.86
5.005	2.665	2.275	3.445
6.37	1.495	3.315	2.73
4.745	1.495	1.56	2.73
6.5	0.585	2.795	2.535
4.68	1.17	3.25	3.77
1.69	1.755	4.03	5.265
4.875	2.73	3.835	3.315
4.03	1.755	4.485	3.315
3.185	2.145	3.445	2.6
3.38	2.99	2.015	3.965
4.16	2.73	1.885	3.38
2.275	3.25	3.12	2.405
2.795	3.25	2.34	2.99
3.185	1.625	3.12	2.99
2.795	1.17	3.055	2.665
2.99	2.145	2.535	2.86
3.38	2.795	1.82	3.445
1.82	1.43	2.405	2.015
2.34	2.925	2.21	2.08
2.535	0.585	2.08	1.885
1.82	3.055	3.185	2.535
1.95	2.795	2.795	1.755
2.925	1.235	3.185	2.08
2.99	2.015	2.99	2.21
7.475	2.73	3.705	0.845
3.12	2.21	4.615	5.265
2.6	1.95	4.29	4.225
2.86	5.72	2.275	5.33
3.64	3.9	2.73	2.6
3.12	1.43	2.99	1.885
5.59	3.315	1.95	3.055
5.135	2.86	1.495	3.25
2.665	1.69	3.315	2.86
1.17	1.495	4.095	1.365
2.795	2.6	4.42	1.69
3.445	3.12	3.055	3.055
1.885	3.835	3.38	2.925
2.275	3.9	2.6	2.47
3.315	2.015	2.795	3.575
2.73	2.535	2.535	2.925
2.08	2.795	2.86	3.77
3.38	3.25	2.08	1.105
2.99	3.38		1.95
2.99	2.6		1.885
3.575	0.715		4.095
3.445	2.08		3.9
3.705	1.82		3.9
3.9	4.03		4.03
2.925	2.535		2.795
2.535	1.17		1.495
3.38	1.495
3.25	2.73
3.575	3.12
2.925	5.135
3.055	1.69
2.47	2.275
3.055	2.73
1.82	0.975
1.56	1.43
2.535	3.38
2.665	1.105
3.055	3.835
0.91	2.275
1.3	2.73
3.12	5.265
2.21	3.835
1.755	2.795
5.395	2.535
4.16	4.03
4.16	4.095
2.47	4.29
2.795	2.34
3.835	2.535
3.055	2.665
0.65	1.365
2.405	2.73
3.575	2.6
	2.925
	2.535
	2.405
	1.105

## Sheet: Supp Figure 1d
0% xylose	0.075% xylose	0.375% xylose	0.75% xylose	1.5% xylose
3.3628	2.86	3.25	3.185	2.665
1.61913	1.755	2.73	2.08	3.25
2.11732	1.56	3.25	1.43	2.015
2.11732	2.535	2.535	2.015	4.55
2.05504	0.78	2.795	2.08	3.315
2.11732	0.975	2.6	3.25	2.21
4.17237	2.925	2.34	3.51	1.3
2.49097	2.73	4.16	3.38	2.34
2.92689	1.82	3.705	3.185	1.755
1.93049	1.95	2.925	2.665	2.145
1.99277	3.185	2.665	2.99	3.25
1.55686	3.51	5.525	4.55	2.73
5.23103	1.56	2.925	3.705	3.315
3.98555	4.81	3.25	3.185	2.275
3.11371	2.535	3.315	2.405	3.51
2.61552	3.9	1.885	2.99	2.535
4.29692	5.85	4.745	3.185	2.6
3.05144	2.535	2.99	2.795	4.875
1.30776	3.38	2.535	4.16	5.135
3.48735	2.405	2.6	3.185	3.38
2.24187	3.25	4.485	2.34	1.69
2.17959	4.095	4.29	3.315	0.975
3.42508	4.095	5.785	4.16	3.185
3.11371	2.665	4.42	2.6	3.51
2.30415	2.47	5.265	3.51	1.3
2.36642	2.6	3.835	3.77	1.365
3.05143	3.185	4.03	3.64	2.21
2.61551	1.95	3.965	3.9	2.47
2.49096	1.625	4.29	4.225	2.535
3.861	1.95	5.655	2.73	2.47
2.05505	2.73	6.305	1.3	6.24
1.80595	2.73	2.275	2.795	6.565
3.54963	2.21	2.08	2.6	4.615
3.42508	2.6	5.72	2.405	4.875
3.30053	1.95	5.135	1.3	2.925
3.79873	2.6	2.21	2.08	2.47
2.61552	2.405	2.795	2.795	6.435
2.24187	3.38	2.535	2.34	3.51
2.24187	2.86	6.045	2.73	3.835
1.80595	2.99	2.925	2.665	1.885
3.30053	2.405	5.395	4.03	1.82
3.48735	4.875	5.265	1.69	3.38
3.17599	4.745	3.51	2.535	5.915
2.98916	9.685	2.08	2.34	1.69
2.49096	6.5	2.08	3.38	3.51
2.42869	6.435	2.015	1.04	3.835
2.80233	3.705	5.265	5.2	3.12
2.80233	3.77	2.61552	3.9	2.86
3.6119	4.225	1.80595	3.77	2.86
1.74368	3.315	2.92688	3.315	2.795
3.42508	2.21	6.10287	2.145	1.105
2.61552	2.145	6.04059	0.52	2.47
2.55324	3.38	2.67779	3.055	2.08
3.42508	2.86	2.55324	7.865	3.25
4.04783	2.925	3.98555	2.99	1.95
2.55324	2.665	3.17599	5.265	2.73
1.74368	1.56	3.575	4.94	2.665
1.55686	2.6	3.965	2.925	1.885
2.74006	2.21	3.51	4.095	2.21
2.74006	2.73	2.73	3.575	0.975
3.48736	1.56	2.86	3.77	2.73
3.17598	4.225	3.055	2.6	1.755
1.80595	4.615	2.47	1.495	2.275
2.36642	4.875	1.365	1.95	2.535
2.80234	2.145	1.755	1.495	8.905
2.11732	4.095	2.08	1.755	3.64
1.80595	4.485	2.015	2.21	3.185
1.6814	2.795	3.38	2.08	3.705
1.74368	3.77	3.12	2.73	3.38
2.05505	3.12	4.615	3.25	1.95
3.92327	3.705	4.095	3.705	4.615
4.1101	4.225	2.145	3.77	4.355
1.6814	3.445	1.365	3.64	5.33
2.30415	2.015	1.82	6.695	2.99
3.6119	1.95	2.47	2.405	2.405
1.86822	4.225	2.925	2.795	1.885
2.49096	5.005	2.145	1.43	2.925
2.86461	7.345	1.43	6.435	2.275
2.11732	3.64	1.95	6.565	1.755
2.36641	4.355	2.08	4.095	1.82
2.86461	4.875	4.29	3.445	3.77
3.05143	4.485	2.015	0.91	3.575
2.30414	2.73	2.015	5.07	2.535
2.42869	2.86	2.665	1.3	2.405
2.30415	2.47	2.665	2.405	1.95
2.1796	2.73	3.25	5.265	1.69
1.6814	3.51	2.665	2.34	3.575
1.86822	3.055	3.25	3.51	5.59
3.11371	3.51	2.535	3.835	3.9
2.36642	2.86	4.81	3.9	1.69
3.79873	2.73	4.68	2.08	2.925
3.11371	2.47	3.38	3.185	2.6
1.9305	2.405	3.77	2.73	4.745
1.74367	2.015	4.29	2.34	4.16
2.74006	1.495	4.615	2.73	4.095
1.61913	3.12	4.81	1.69	4.42
2.30415	3.25	4.615	2.535	5.655
2.05504	2.21	5.525	2.73	6.63
2.80234	2.99	2.535	2.6	7.215
1.99277	3.055	2.47	3.705	4.42
3.92327	3.705	3.835	3.185	4.55
3.3628	3.38	3.965	3.12	3.38
2.24187	3.12	2.99	2.925	3.25
1.9305	3.77	2.275	2.665	3.51
1.30776	4.29	2.795	1.495	12.025
1.61912	3.38	2.47	2.145	1.625
3.42508	1.755	2.73	2.08	2.665
1.74368	2.535	2.86	2.405	2.47
2.67779	2.08	2.925	2.405	5.46
2.42869	2.6	1.885	1.755	6.435
2.55324	2.34	2.665	1.69	5.265
2.61552	4.03	2.535	1.82	4.095
1.80595	2.99	2.405	2.6	3.965
2.30415	2.535	2.275	2.73	4.615
2.05505	3.575	4.81	2.21
2.67779	3.835	2.6	2.015
2.98916	4.29	3.51	2.47
2.86461	3.315	3.965	1.755
2.11732	3.055	4.355	3.77
1.99277	2.86	4.16	3.77
2.24187	1.56	1.43	2.665
2.24187	5.395	3.055	2.6
2.67779	5.07	3.315	2.73
2.11732	3.055	2.795	2.6
2.80234	2.665	2.08	4.485
3.30053	2.405	1.495	1.82
2.24187	3.12	2.08	2.34
2.61551	2.145	3.835	3.51
3.17598	2.47	4.29	3.12
3.30053	5.265	4.225	3.77
1.86823	5.46	3.51	2.015
2.11732	3.055	4.81	2.145
3.05144	2.34	2.34	2.925
1.99277	2.08	2.08	2.665
1.99278	2.47	2.08	2.145
1.99277	2.47	0.455	2.145
1.74367	2.86	0.975	3.38
1.55685	2.99	8.125	4.615
2.49097	1.69	4.03	4.355
2.24187	2.99	1.235	3.64
2.36641	4.29	5.005	3.055
2.1796	2.73	4.225	3.9
2.80233	2.405	4.16	4.94
2.80234	2.08	7.865	5.395
2.42869	4.485	2.08	3.185
2.36642	4.42	2.275	3.055
3.79873	2.925	2.86	4.745
3.98555	2.47	1.625	4.615
2.42869	4.095	1.82	5.72
2.55324	5.005	1.885	3.835
2.61551	3.445	2.405	4.16
3.17598	4.03	2.405	4.29
2.80234	6.63	2.145	2.665
3.79872	6.63	4.485	2.535
1.49458	4.485	4.745	2.795
4.04782	3.38	2.145	1.885
1.99277	3.9	2.535	1.82
1.61913	5.98	2.21	2.015
1.6814	5.395	2.015	3.38
3.11371	3.445	3.445	2.99
2.86461	2.47	7.28	2.795
3.54963	1.82	4.03	3.9
2.67778	1.56	3.705	3.835
3.30053	2.6	3.12	3.25
1.74368	2.47	4.225	3.38
2.11732	3.38	3.25	3.64
2.36642	3.055	2.275	4.225
1.99277	3.25	2.405	2.535
1.6814	2.6	5.525	2.47
2.86461	4.29	2.99	3.835
2.80234	4.16	2.21	2.73
4.29691	4.875	2.47	2.925
2.49097	2.665	3.38	2.47
1.49458	4.03	3.835	2.665
0.99639	3.64	1.56	3.575
1.68141	2.73	2.34	2.86
1.24548	3.185	1.56	4.16
2.86461	2.6	3.965	3.51
3.11371	3.575	3.185	3.9
2.92689	2.145	2.795	3.77
2.36642	3.965	1.82	4.225
2.30415	2.275	2.21	2.73
2.1796	1.885	2.6	2.925
2.42869	5.33	1.17	4.225
2.05505	2.34	3.64	3.965
1.99278	1.495	0.78	4.03
2.24187	1.235	2.535	1.885
3.1137	3.38	2.73	3.12
1.99277	2.925	4.68	3.51
2.55324	2.275	4.55	4.55
2.98916	3.9	4.42	2.795
1.99277	2.08	2.405	3.25
1.49458	6.695	2.795	1.95
2.74007	6.175	1.82	2.08
2.30415	4.745	4.745	1.95
1.74368	5.655	3.51	3.51
1.6814	2.535	2.665	3.12
2.36642	3.445	2.99	2.535
2.30415	4.225	3.38	2.6
4.35919	3.51	2.405	3.64
3.6119	3.185	1.885	4.03
3.11371	2.86	2.99	3.12
2.92688	5.85	4.615	4.29
2.05505	2.34	4.03	3.9
1.74367	3.445	3.835	4.29
3.05143	3.185	3.51	3.38
2.36641	4.42	3.51	4.03
1.99277	2.405	3.575	4.55
2.67779	2.405	1.95
2.36642	2.86	3.38
3.54963	4.745	3.055
3.61191	3.77	3.315
2.36642	5.525	3.12
1.6814	5.525	0.715
1.80595	5.33	2.73
1.86823	6.435	2.34
1.80595	3.77	4.94
1.55685	3.705	6.305
2.11733	3.445	3.315
1.99277	7.15	3.38
2.05504	6.37	2.405
2.24187	5.46	2.21
2.42869	6.11	6.5
2.49096	2.925	6.175
2.49097	3.51	8.32
2.11732	3.965	1.04
3.79873	4.485	3.38
3.73645	4.68	2.86
3.861	3.185	4.55
2.24188	4.03	4.355
2.80234	4.485	4.745
2.74007	3.705	0.65
2.80234	3.965	5.59
1.61913	4.225	2.99
2.74006	3.835	2.925
3.36281	2.665	4.42
2.67779	3.185	3.77
1.86823	3.38	1.95
3.73645	3.835	2.08
3.79872	3.185	2.08
2.74006	2.925	5.655
1.80596	3.835	5.525
1.86822	4.03	3.185
1.61913	2.795	3.445
1.6814	2.535
1.99277	2.405
1.80595	3.12
1.80595	3.51
2.36641	3.12
3.30053	2.535
1.99278	2.99
2.61552	5.2
2.67779	1.755
2.67779	1.82
1.24548	4.42
3.98555	3.64
3.54963	2.08
3.11371	3.575
2.92688	5.915
1.05866	5.85
2.05505	3.9
2.80233	2.47
3.05144	2.99
0.87184	3.055
4.73284	4.55
3.23826	4.16
2.98916	4.42
2.05505	1.95
2.4287	1.755
2.80234	2.73
2.55324	2.6
4.42146	3.705
3.48735	3.315
4.48374	3.315
1.9305	3.51
1.9305	1.625
2.67779	3.835
2.24187	3.77
1.61912	3.185
3.11371	3.055
2.61551	1.885
2.24187	1.69
3.17599	1.625
3.17599	3.51
2.42869	3.12
1.9305	3.25
1.74368	3.185
3.54963	2.34
4.42147	2.795
4.54602	2.99
2.49097	3.12
2.17959	2.47
1.9305	3.445
2.55324	3.835
2.55324	1.69
1.74368	1.69
1.6814	3.055
3.67418	2.73
2.74007	2.275
4.48374	3.965
2.80234	4.095
3.79872	3.055
1.99277	1.95
2.1796	3.38
1.61913	2.34
1.49458	2.925
1.55685	2.73
1.74368	2.73
5.04421	2.535
2.36642	2.275
1.61913	2.535
2.24187	2.275
1.9305	2.015
2.24187	2.665
2.55324	2.34
1.55685	2.535
2.17959	4.745
1.86822	2.925
1.55685	2.6
2.55324	4.42
2.67779	4.745
2.86461	3.055
2.05505	2.47
1.99278	2.99
2.30414	2.795
2.55324	3.77
2.49096	3.185
1.49458	2.665
3.30053	2.73
3.92327	3.12
3.05144	5.33
3.67418	5.07
3.17599	4.81
2.67779	4.29
2.67779	2.535
1.86822	5.85
1.86822	4.875
2.80234	4.615
2.74006	5.33
2.98916	4.745
2.86461	4.81
1.43231	5.005
3.6119	5.395
2.67779	5.59
1.9305	6.565
1.99277	7.15
2.1796	3.575
2.42869	2.73
2.30414	2.925
2.36642	2.6
1.61913	3.185
1.80595	2.73
2.49096	2.73
2.30415	3.835
1.86822	2.6
1.9305	3.835
3.23826	3.25
2.24187	1.885
1.86823	2.145
2.05505	2.6
2.36642	2.6
4.67056	2.795
2.24187	2.275
5.10648	3.705
4.17237	3.965
3.67417	1.82
2.30414	1.82
2.55325	3.12
2.98916	3.38
2.92688	2.08
5.23103	1.885
3.48735	3.445
3.42508	2.21
2.05505	2.73
2.55324	3.12
2.92689	2.535
2.98916	2.015
1.74368	1.69
2.05505	2.86
1.61913	3.055
2.05504	3.9
1.74367	3.51
1.61913	3.38
1.99277	1.625
1.80595	4.485
3.73645	4.095
2.74007	5.785
1.61913	4.875
2.49096	5.395
1.9305	5.265
3.23825	3.25
2.86461	1.755
2.42869	2.015
2.92689	2.21
3.48736	3.12
2.49096	3.575
2.05505	3.315
2.49097	1.69
1.99278	1.82
1.6814	1.82
2.30415	3.51
2.11732	1.625
1.55686	2.21
1.99277	1.755
2.86461	1.755
5.2933	2.99
4.23464	1.755
4.29691	1.755
2.55324	1.69
2.80234	1.82
5.23103	3.51
2.74006	3.055
2.92689	2.795
2.05505	3.055
2.61551	3.51
5.72922	3.835
3.73645	2.34
4.60829	2.08
2.05505	3.9
3.17598	2.34
3.3628	2.08
3.23825	1.885
2.74006	1.755
4.67056	1.755
2.92688	1.95
2.80233	2.34
5.60468	0.52
3.861	3.25
4.29692	2.405
2.4287	3.77
2.11732	2.535
2.11732	2.73
1.49458	3.9
2.55324	3.25
4.54602	3.575
4.23465	3.315
4.91966	3.315
2.4287	3.575
2.74006	1.365
3.42508	1.82
3.92327	2.405
3.23826	2.535
2.24187	2.405
5.97832	3.445
2.80234	2.665
1.80595	4.095
3.79872	4.16
3.67417	2.405
3.30053	2.34
2.11733	3.9
2.11732	1.69
1.9305	2.08
1.55686	2.275
5.48012	1.69
2.11732	2.535
1.6814	2.73
6.97471	2.21
	1.235
	0.91
	2.925
	2.015
	2.86
	2.73
	4.94
	4.42
	3.705
	2.015
	2.405
	1.82
	3.38
	2.47
	3.51
	2.145
	2.405
	2.015
	1.95
	1.755
	1.755
	4.095
	3.705
	1.105
	3.835
	4.095
	1.82
	3.9
	3.835
	3.38
	2.405
	1.56
	4.485
	3.705
	2.535
	3.705
	3.64
	4.42
	4.485
	0.78
	2.34
	3.38
	3.055
	3.25
	1.365
	2.795
	2.665
	1.69
	4.81
	2.405
	2.665
	1.17
	2.99
	3.055
	3.185
	2.405
	2.795
	3.965
	2.34
	2.015
	2.145
	1.365
	3.705
	2.795
	2.405
	2.34
	2.73
	5.07
	1.755
	2.535
	3.77
	3.77
	2.08
	2.08
	2.08
	6.565
	2.925
	3.705
	3.51
	5.655
	2.275
	2.405
	2.145
	1.625
	2.275
	3.64
	3.51
	3.25
	2.99
	1.82
	0.65
	3.64
	3.38
	1.235
	3.445
	3.38
	2.21
	1.885
	5.265
	2.015
	3.12
	3.38
	3.315
	3.445
	2.015
	1.82
	5.005
	5.395
	3.575
	3.445
	2.145
	2.08
	3.25
	2.34
	1.56
	4.42
	4.485
	2.405
	2.6
	2.6
	2.99
	3.315
	1.885
	1.56
	3.12
	2.08
	1.56
	3.185
	2.21
	3.38
	3.185
	3.055
	2.73
	3.445
	6.175

## Sheet: Supp Figure 2b
[IPTG] (uM)	Fraction native PBP2B levels
10	0.0754244
20	0.22256
50	0.318579
100	0.670217
1000	0.795643

## Sheet: Supp Figure 3a
WT	WT S.D.	0 uM IPTG	0 uM IPTG, S.D.	10 uM IPTG	10 uM IPTG, S.D.	50 uM IPTG	50 uM IPTG, S.D.	100 uM IPTG	100 uM IPTG, S.D.	1000 uM IPTG	1000 uM IPTG, S.D.
0.0956667	0.0131205	0.0566667	0.00965133	0.124667	0.0208362	0.131667	0.00861093	1.48967	0.0117883	1.45033	0.00882337
0.09	0.0125388	0.0463333	0.00621229	0.113	0.0133625	0.120667	0.00858509	1.50867	0.00906969	1.46	0.00954521
0.0663333	0.0129643	0.035	0.00944379	0.101333	0.0102992	0.117	0.0107634	1.49833	0.0126696	1.459	0.0112316
0.0923333	0.0103351	0.0306667	0.00859371	0.114667	0.0107169	0.122333	0.0125093	1.529	0.0119039	1.451	0.0135824
0.0916667	0.0115052	0.044	0.0101908	0.117333	0.0128091	0.140333	0.014707	1.52967	0.0172519	1.47333	0.0136083
0.088	0.0119288	0.0376667	0.00999074	0.115333	0.010353	0.137	0.0122232	1.52133	0.016175	1.461	0.011379
0.110667	0.0122035	0.0426667	0.0147586	0.126667	0.0141356	0.13	0.0119753	1.52633	0.0177566	1.458	0.0152182
0.109	0.00877285	0.0463333	0.0074137	0.112	0.0116698	0.137667	0.01059	1.518	0.0148374	1.467	0.0157174
0.097	0.0115068	0.0473333	0.0100738	0.119667	0.0129386	0.139	0.0104969	1.51333	0.0173098	1.46733	0.0140185
0.0903333	0.00859155	0.045	0.0081035	0.115667	0.011611	0.134667	0.00922155	1.52667	0.0134798	1.457	0.00930949
0.101	0.00913885	0.056	0.00891108	0.123333	0.0122807	0.137333	0.00830885	1.52033	0.012874	1.457	0.00908193
0.097	0.0117379	0.0553333	0.0102271	0.117667	0.0112217	0.152333	0.0113006	1.50933	0.0132049	1.46333	0.0130228
0.106333	0.0108662	0.0456667	0.00924562	0.124333	0.0139709	0.137333	0.0149319	1.537	0.0139177	1.46867	0.0123723
0.130333	0.0108457	0.074	0.0131219	0.143	0.0133569	0.153333	0.012017	1.538	0.0157103	1.455	0.0117584
0.118	0.00937491	0.062	0.008557	0.135	0.0125477	0.155	0.00933928	1.53867	0.0115678	1.47233	0.00964557
0.112667	0.00998146	0.065	0.00790687	0.118333	0.0104686	0.158667	0.00774358	1.52167	0.0136612	1.46267	0.0122867
0.109333	0.00834222	0.0676667	0.0076352	0.130667	0.0117788	0.157	0.0082102	1.51733	0.0142153	1.47567	0.00827759
0.138667	0.00851578	0.0886667	0.00878551	0.171	0.011579	0.178333	0.00961673	1.54167	0.0138511	1.48033	0.00761334
0.118667	0.0080185	0.055	0.0102234	0.137667	0.00922958	0.153667	0.00746597	1.53933	0.00759142	1.47667	0.0114778
0.161667	0.0123483	0.100667	0.0104633	0.164	0.013054	0.183333	0.0110788	1.54433	0.0165552	1.47833	0.010907
0.141	0.00984698	0.0786667	0.00868161	0.147667	0.0107566	0.161333	0.00776507	1.54467	0.0125462	1.48133	0.0120539
0.141667	0.0095704	0.0673333	0.0106545	0.151667	0.0131839	0.156333	0.0132902	1.555	0.0159316	1.47733	0.010256
0.154333	0.0112826	0.08	0.0100591	0.159667	0.0151596	0.170667	0.00904515	1.54933	0.0127265	1.485	0.00982815
0.163667	0.0118008	0.0996667	0.00897734	0.161667	0.0115822	0.195667	0.00894013	1.55733	0.012164	1.48833	0.00907173
0.164	0.00998146	0.104	0.010353	0.165333	0.0148897	0.191333	0.00988452	1.54633	0.0159327	1.49267	0.0131937
0.174333	0.0122988	0.110333	0.00794658	0.171333	0.00972587	0.202	0.00712325	1.55633	0.0127657	1.49667	0.0101197
0.181333	0.00984698	0.106667	0.0102107	0.172667	0.00880867	0.193333	0.0106075	1.57267	0.013386	1.499	0.00942416
0.165667	0.00689337	0.089	0.00878551	0.142667	0.00840414	0.181333	0.00701057	1.56633	0.0183777	1.50167	0.00882966
0.202	0.0128351	0.127	0.0122278	0.186	0.013714	0.209333	0.0125757	1.57267	0.0166489	1.49867	0.0128524
0.205333	0.00890277	0.104	0.0103816	0.192	0.0131825	0.207	0.0101708	1.59533	0.0100958	1.51833	0.0095646
0.218	0.0120031	0.116	0.00834444	0.196667	0.00941236	0.222667	0.00625685	1.59	0.0139496	1.53567	0.00801157
0.235667	0.0109104	0.115667	0.00964557	0.189333	0.0110487	0.214	0.0148049	1.614	0.00874537	1.54233	0.0107117
0.246667	0.0137046	0.12	0.00996104	0.205333	0.0108951	0.224	0.0112497	1.61867	0.0143385	1.53967	0.0115004
0.271333	0.0129415	0.126667	0.00712325	0.217	0.010856	0.236667	0.00575101	1.60933	0.0119474	1.546	0.0101835
0.293	0.0151938	0.142333	0.0116746	0.237	0.0134481	0.243	0.0113806	1.623	0.01208	1.555	0.0098451
0.316	0.0162241	0.168333	0.0127425	0.245333	0.0166578	0.259667	0.0101123	1.63567	0.0112661	1.577	0.012202
0.349333	0.0150456	0.187333	0.0114859	0.264667	0.0144389	0.286667	0.00699471	1.62767	0.0129972	1.583	0.00865384
0.375667	0.0143888	0.205667	0.0144658	0.293333	0.0169793	0.300667	0.0135127	1.677	0.0119412	1.59933	0.0111438
0.407333	0.0116174	0.22	0.0124529	0.293333	0.0144671	0.330667	0.00561084	1.66367	0.0101306	1.625	0.0114277
0.439	0.0168808	0.238333	0.0124067	0.307	0.0166922	0.34	0.00794192	1.69867	0.0117883	1.64733	0.0116174
0.48	0.018738	0.252	0.0139762	0.343667	0.0172025	0.366667	0.00793259	1.71833	0.00972016	1.66867	0.00991818
0.512667	0.0192796	0.262	0.0142867	0.375	0.0210739	0.391667	0.00805076	1.74967	0.00877707	1.70467	0.0110822
0.554667	0.0198364	0.295	0.0175489	0.405333	0.0232538	0.415667	0.0107824	1.79133	0.0076352	1.72933	0.0140739
0.607667	0.015053	0.324333	0.0171183	0.433333	0.0238871	0.457	0.0112052	1.816	0.00915302	1.75467	0.0113497
0.677333	0.022758	0.369333	0.0186409	0.491333	0.0256501	0.506667	0.00969727	1.85367	0.00867521	1.807	0.0164789
0.711333	0.0227759	0.393	0.0223076	0.522667	0.0322582	0.535	0.0146085	1.90667	0.0118541	1.841	0.0201476
0.782	0.0246659	0.423333	0.0255937	0.548333	0.0282908	0.561	0.010037	1.92967	0.0107738	1.89533	0.0180729
0.839333	0.0231165	0.475333	0.0239312	0.612333	0.0287583	0.642333	0.010611	1.97567	0.0133694	1.93867	0.017653
0.9	0.0274503	0.526	0.0273712	0.668333	0.0305335	0.664333	0.0117694	2.03267	0.00876018	1.98867	0.0184351
0.963667	0.0255893	0.573	0.032074	0.720667	0.0329955	0.716	0.0161199	2.09533	0.0124439	2.054	0.0276251
1.024	0.0194356	0.656333	0.0349915	0.782	0.0344475	0.788	0.00866453	2.13233	0.0137343	2.11333	0.0210123
1.07667	0.0143036	0.713	0.0354192	0.865333	0.0381731	0.852	0.0121777	2.20267	0.012709	2.17833	0.0206173
1.12267	0.0090656	0.768667	0.0348914	0.905667	0.0363298	0.899333	0.0120247	2.25567	0.0156903	2.23867	0.0221125
1.15367	0.00776268	0.838667	0.0381202	0.980667	0.0371817	0.951333	0.0144158	2.31967	0.0156288	2.30133	0.0220008
1.174	0.0145628	0.912667	0.0366414	1.021	0.0361366	1.01767	0.0136802	2.37167	0.0185372	2.357	0.0205571
1.20067	0.0171831	0.972	0.0389254	1.08067	0.0402138	1.06367	0.0191901	2.42467	0.0192863	2.403	0.022364
1.216	0.0194012	1.01167	0.0350275	1.14367	0.0406535	1.124	0.0179712	2.48467	0.0187251	2.45033	0.0232825
1.24933	0.02178	1.055	0.0373527	1.171	0.0423294	1.16	0.0236761	2.53567	0.0250895	2.493	0.0262467
1.25667	0.020367	1.09033	0.0368817	1.188	0.0387313	1.18	0.0217153	2.56267	0.0224161	2.51867	0.0208709
1.27933	0.024401	1.12	0.0333094	1.228	0.0382255	1.21067	0.0194945	2.58333	0.0184441	2.53533	0.0188876
1.29733	0.0274037	1.16	0.0299234	1.27233	0.0382342	1.253	0.0238902	2.62233	0.02187	2.554	0.0249518
1.28833	0.0269581	1.15533	0.029253	1.272	0.0415755	1.25467	0.0273259	2.639	0.0250806	2.575	0.0275869
1.306	0.0313735	1.17467	0.0306219	1.28567	0.0420044	1.27833	0.0276821	2.664	0.0294681	2.58967	0.0274199
1.31567	0.0321063	1.187	0.0301693	1.29633	0.0439124	1.29333	0.0286331	2.66967	0.0263115	2.605	0.0272465
1.31967	0.037098	1.18633	0.0306806	1.31833	0.0427157	1.30067	0.0326128	2.679	0.0288219	2.62267	0.0284911
1.33133	0.0393395	1.209	0.0316789	1.33767	0.0446136	1.33033	0.0328639	2.708	0.035382	2.64467	0.0315935
1.34333	0.0411735	1.21367	0.0336034	1.352	0.0492823	1.35033	0.0369494	2.734	0.0352189	2.65533	0.0364488
1.34433	0.0447479	1.219	0.0329275	1.36567	0.0481864	1.36633	0.041037	2.74933	0.03849	2.67133	0.0403338
1.35967	0.0464331	1.23633	0.0301041	1.38533	0.0513045	1.39533	0.04574	2.77067	0.0410478	2.679	0.0417812
1.37033	0.0503613	1.246	0.028929	1.41967	0.0532805	1.42433	0.0469874	2.78433	0.0462677	2.69467	0.0461559
1.39567	0.0531333	1.25833	0.0269684	1.439	0.0564571	1.45867	0.051903	2.80267	0.0477245	2.70767	0.0490642
1.37467	0.0573676	1.23567	0.0226675	1.43067	0.0566954	1.43933	0.0538231	2.826	0.0534873	2.73	0.0563106
1.392	0.0588856	1.254	0.0213611	1.462	0.0606627	1.47233	0.0586755	2.83667	0.0567173	2.747	0.057474
1.39033	0.0618873	1.23067	0.0195382	1.45633	0.0604707	1.481	0.0635642	2.852	0.0564095	2.739	0.0606468
1.393	0.0660435	1.21833	0.0186796	1.465	0.0650552	1.48533	0.0647202	2.86933	0.0652633	2.75467	0.065934
1.40233	0.0695296	1.212	0.0127192	1.47867	0.0652221	1.50033	0.0699526	2.88433	0.0648411	2.758	0.0638601
1.40567	0.0714692	1.198	0.0143359	1.49033	0.070875	1.514	0.0754208	2.89833	0.069817	2.76067	0.0690778
1.40933	0.0726616	1.17433	0.0202713	1.518	0.0734837	1.53533	0.0777427	2.925	0.0760901	2.77733	0.0747252
1.407	0.078701	1.166	0.0255966	1.51567	0.0779368	1.535	0.082148	2.94133	0.0762049	2.77733	0.079338
1.419	0.0793926	1.181	0.0345264	1.54867	0.0789435	1.57567	0.0840282	2.96	0.0824825	2.793	0.0818761
1.433	0.0790499	1.15367	0.048989	1.55967	0.0829292	1.588	0.0858189	2.95933	0.087815	2.79733	0.0850897
1.42833	0.0836881	1.10767	0.0580581	1.54533	0.0860125	1.59333	0.0896142	2.96767	0.0871032	2.798	0.0861442
1.431	0.087251	1.09	0.0693819	1.56067	0.0882601	1.59333	0.0943353	2.976	0.0927382	2.80067	0.0886533
1.43533	0.0884561	1.06867	0.0743727	1.573	0.0931067	1.60233	0.0985316	2.992	0.094834	2.80533	0.0932807
1.445	0.0898394	1.06967	0.0879655	1.593	0.097339	1.62433	0.0998506	3.006	0.0985585	2.81133	0.0953493
1.436	0.0927871	1.04567	0.0918013	1.586	0.0976092	1.62433	0.103666	3.02033	0.102517	2.81567	0.0982182
1.43967	0.0958075	1.026	0.0998002	1.602	0.102753	1.63233	0.106422	3.01533	0.102438	2.82067	0.099084
1.44933	0.0982894	1.02533	0.10754	1.616	0.102625	1.646	0.107158	3.02733	0.104431	2.838	0.10492
1.45733	0.0996815	1.016	0.108902	1.61833	0.10577	1.64433	0.111165	3.03867	0.106435	2.83333	0.106222
1.45733	0.101582	1.01033	0.115176	1.63767	0.113037	1.65467	0.115642	3.049	0.111257	2.833	0.10695
1.45633	0.104151	0.994333	0.120328	1.644	0.115019	1.66667	0.117665	3.05267	0.114554	2.837	0.109576
1.46367	0.106892	0.990667	0.12182	1.65433	0.116823	1.678	0.120385	3.062	0.112531	2.84067	0.113096
1.47533	0.107491	0.995667	0.120923	1.66767	0.1211	1.68733	0.121468	3.06467	0.116879	2.849	0.114407
1.468	0.108969	0.993	0.125918	1.68567	0.124249	1.69967	0.123802	3.077	0.116932	2.85067	0.115202
1.48233	0.110648	1.001	0.124515	1.69767	0.125422	1.72067	0.125883	3.08367	0.121202	2.851	0.118923
1.47133	0.111343	0.975333	0.128998	1.69333	0.129183	1.713	0.126396	3.09233	0.121913	2.85633	0.118364
1.484	0.111829	0.992333	0.130293	1.71433	0.129611	1.73167	0.128464	3.09667	0.123173	2.858	0.123462
1.482	0.111948	0.983	0.129098	1.71167	0.132698	1.72467	0.133494	3.09267	0.125995	2.859	0.125072
1.47333	0.115995	0.960333	0.132638	1.70867	0.13472	1.72533	0.136014	3.107	0.127109	2.86733	0.12728
1.49133	0.117642	0.967667	0.133247	1.73367	0.138094	1.746	0.138629	3.11733	0.12899	2.87533	0.129167
1.493	0.118669	0.972667	0.13466	1.74033	0.140212	1.75833	0.141294	3.114	0.13013	2.87533	0.131978
1.49333	0.121391	0.969	0.133669	1.74833	0.146541	1.76567	0.142839	3.119	0.132921	2.87567	0.132616
1.499	0.125282	0.971333	0.134556	1.75967	0.150274	1.76633	0.141214	3.132	0.131126	2.882	0.136174
1.49133	0.127967	0.951	0.136798	1.76467	0.150006	1.777	0.143955	3.14233	0.135867	2.884	0.137898
1.49667	0.130407	0.947	0.139018	1.769	0.152751	1.77133	0.148792	3.15333	0.136266	2.89267	0.140248
1.5	0.132871	0.946333	0.139978	1.77633	0.154314	1.782	0.150696	3.155	0.141147	2.89867	0.144256
1.50767	0.137242	0.947	0.140023	1.792	0.159073	1.785	0.151829	3.16567	0.141277	2.903	0.146481
1.515	0.142218	0.926333	0.144785	1.80067	0.16313	1.79733	0.156399	3.17967	0.14406	2.911	0.150204
1.52767	0.145104	0.951667	0.145184	1.81133	0.162982	1.821	0.157977	3.19333	0.148437	2.91867	0.154736
1.53667	0.147893	0.943333	0.14512	1.82267	0.170054	1.82933	0.163014	3.19133	0.152003	2.91567	0.155887
1.54433	0.149789	0.955333	0.149136	1.83567	0.170359	1.844	0.163818	3.21067	0.154725	2.92567	0.161879
1.55833	0.153766	0.957	0.151698	1.85833	0.176293	1.861	0.166959	3.22067	0.156448	2.934	0.159718
1.533	0.155632	0.919333	0.151602	1.84967	0.175996	1.85233	0.171283	3.23367	0.158015	2.93767	0.163985
1.54233	0.158884	0.926667	0.153637	1.86267	0.179139	1.86567	0.172782	3.24	0.162039	2.93733	0.167907
1.55267	0.163021	0.925333	0.152741	1.87633	0.182402	1.87867	0.1724	3.24833	0.163849	2.94133	0.169337
1.57067	0.163837	0.929	0.157653	1.892	0.188175	1.89233	0.174058	3.262	0.164939	2.95167	0.169525
1.558	0.165579	0.907	0.157772	1.87467	0.187923	1.874	0.180206	3.26133	0.165896	2.955	0.172136
1.56167	0.168555	0.918333	0.160908	1.89567	0.190512	1.88733	0.175653	3.274	0.16693	2.95633	0.174143
1.56233	0.169643	0.906	0.160953	1.894	0.190242	1.88267	0.179728	3.279	0.17011	2.958	0.175268
1.561	0.173111	0.899667	0.160346	1.89533	0.1903	1.88933	0.180161	3.28067	0.171417	2.955	0.175905
1.58533	0.174466	0.921667	0.162363	1.923	0.193081	1.90967	0.184024	3.279	0.173537	2.953	0.178827
1.57833	0.17692	0.909333	0.1648	1.91233	0.19385	1.906	0.187067	3.28167	0.17398	2.96967	0.180967
1.59433	0.178435	0.91	0.167783	1.93333	0.1973	1.92467	0.189287	3.295	0.174085	2.96833	0.179307
1.58933	0.17964	0.906667	0.167137	1.93033	0.198232	1.92133	0.189837	3.28733	0.176553	2.96367	0.182795
1.583	0.181306	0.897	0.16881	1.92633	0.195271	1.90933	0.18889	3.302	0.176206	2.969	0.184477
1.57867	0.184916	0.886	0.169269	1.92533	0.198836	1.907	0.192375	3.293	0.177843	2.966	0.18555
1.59767	0.183677	0.899667	0.171752	1.94233	0.198962	1.92333	0.190863	3.30433	0.178267	2.97567	0.18715
1.593	0.186159	0.892	0.171365	1.94067	0.201375	1.923	0.193098	3.31033	0.177412	2.97833	0.186518
1.61033	0.187687	0.901	0.174203	1.94667	0.203592	1.94	0.195644	3.30867	0.178668	2.97933	0.189635
1.597	0.18889	0.886	0.174544	1.94167	0.203425	1.93367	0.197084	3.31533	0.183117	2.98133	0.193082
1.59667	0.190733	0.894	0.177961	1.95567	0.205487	1.93967	0.197135	3.31833	0.180574	2.98167	0.193304
1.596	0.191833	0.888667	0.175919	1.95633	0.206413	1.935	0.199116	3.319	0.183614	2.98933	0.194673
1.601	0.19543	0.887333	0.174083	1.95633	0.208384	1.93667	0.204165	3.32833	0.186065	2.98733	0.194482
1.59033	0.198674	0.865667	0.180483	1.93733	0.207293	1.92667	0.202193	3.335	0.18507	2.99367	0.196731
1.60833	0.19902	0.884	0.177266	1.96267	0.209156	1.95	0.206679	3.32933	0.190392	2.98	0.198431
1.60833	0.198969	0.874333	0.180506	1.964	0.210248	1.954	0.208534	3.34	0.190328	2.992	0.199741
1.60367	0.202416	0.875333	0.17932	1.96133	0.211081	1.95567	0.205438	3.34067	0.192235	2.994	0.200803
1.62433	0.201343	0.891333	0.177715	1.98367	0.210795	1.96633	0.207579	3.35167	0.192621	2.991	0.200164
1.643	0.202371	0.908667	0.181532	2.00167	0.214719	1.98367	0.208667	3.35567	0.192893	3.001	0.202379
1.61633	0.204448	0.878667	0.180393	1.96833	0.210338	1.952	0.20852	3.34767	0.19543	2.99833	0.204312
1.626	0.20832	0.878333	0.17974	1.981	0.213825	1.96833	0.207868	3.35867	0.19564	3.005	0.203402
1.61767	0.209471	0.866333	0.178469	1.97133	0.21206	1.95033	0.212039	3.367	0.196647	3.00167	0.205855
1.62733	0.211398	0.885333	0.179915	1.97867	0.213763	1.96267	0.211154	3.36833	0.202051	3.00367	0.206804
1.62967	0.21031	0.897333	0.180121	1.99567	0.212676	1.98233	0.213451	3.382	0.204401	3.01867	0.214256
1.62533	0.213405	0.885	0.180385	1.98167	0.211716	1.96467	0.214494	3.40267	0.205484	3.025	0.217466
1.63333	0.212226	0.871667	0.184932	1.978	0.212529	1.99767	0.218481	3.40833	0.20427	3.02467	0.218911
1.63967	0.212068	0.890333	0.182318	1.98167	0.216153	2.01367	0.221058	3.40767	0.207809	3.02233	0.219255
1.62167	0.214844	0.868	0.182704	1.968	0.216048	1.99633	0.227103	3.41333	0.210553	3.02933	0.218957
1.62533	0.216017	0.874667	0.182629	1.97833	0.214799	2.008	0.229713	3.42133	0.212603	3.02567	0.221169
1.628	0.215341	0.873333	0.18195	1.97667	0.217149	2.00733	0.229774	3.42433	0.211182	3.02367	0.221071
1.62433	0.216006	0.874	0.182281	1.95933	0.214258	2.01033	0.230441	3.41333	0.2152	3.01433	0.222473
1.63333	0.218593	0.887333	0.180894	1.988	0.211562	2.02033	0.232726	3.429	0.211666	3.02167	0.220798
1.629	0.217254	0.876333	0.183104	1.96867	0.212511	2.00167	0.231982	3.42867	0.213595	3.022	0.222712
1.62633	0.21813	0.865333	0.182794	1.989	0.219544	2.00467	0.233319	3.42733	0.214349	3.01567	0.22347
1.635	0.2211	0.886	0.180395	2.005	0.223557	2.014	0.231105	3.43567	0.215282	3.02767	0.223364
1.65533	0.220494	0.900333	0.180058	2.03133	0.221989	2.02433	0.231842	3.42267	0.215628	3.02467	0.222047
1.63133	0.222687	0.871333	0.179669	2.00533	0.222917	1.997	0.232073	3.43167	0.215032	3.02833	0.223524
1.634	0.222551	0.878	0.181202	2.01267	0.224902	2.012	0.232207	3.42433	0.216628	3.024	0.225096
1.65433	0.221831	0.892	0.179099	2.03267	0.22449	2.022	0.235236	3.42533	0.217246	3.02667	0.225265
1.645	0.222846	0.887667	0.180798	2.02467	0.224904	2.01633	0.230855	3.42667	0.216996	3.02567	0.22702
1.63167	0.223318	0.870333	0.177614	2.00867	0.22629	1.99767	0.234334	3.42567	0.218173	3.03167	0.228248
1.64267	0.22368	0.892333	0.17763	2.02667	0.227597	2.02067	0.233075	3.42767	0.217914	3.029	0.228615
1.655	0.225727	0.893667	0.178497	2.029	0.22882	2.028	0.234528	3.433	0.220878	3.02733	0.230689
1.65333	0.224898	0.889667	0.177241	2.031	0.229259	2.02167	0.238384	3.433	0.218896	3.02767	0.232402
1.64133	0.224681	0.880667	0.176621	2.02567	0.230892	2.01433	0.237702	3.42933	0.216368	3.037	0.231297
1.66733	0.227571	0.903333	0.178648	2.05467	0.234288	2.045	0.236633	3.44067	0.216139	3.02667	0.232719
1.64433	0.228416	0.890667	0.179283	2.04033	0.231056	2.019	0.240975	3.43267	0.221368	3.035	0.234073
1.641	0.226623	0.887	0.17785	2.03833	0.232101	2.014	0.240312	3.443	0.222029	3.03367	0.233758
1.65433	0.228937	0.904333	0.176224	2.056	0.233971	2.02833	0.238616	3.44433	0.216985	3.045	0.231501
1.64867	0.2311	0.893667	0.17605	2.04833	0.23557	2.01767	0.238489	3.44933	0.216947	3.039	0.234629
1.65467	0.229675	0.890333	0.175786	2.06067	0.236693	2.02967	0.239227	3.451	0.21914	3.042	0.233514
1.64033	0.23111	0.888667	0.178087	2.051	0.238915	2.027	0.240861	3.45033	0.218636	3.03667	0.233311
1.658	0.233465	0.908	0.177665	2.066	0.237567	2.04	0.24215	3.45367	0.220212	3.04067	0.233588
1.65033	0.232563	0.884	0.180253	2.06067	0.240641	2.03533	0.241076	3.45367	0.222204	3.04067	0.236363
1.64667	0.227538	0.889667	0.175643	2.05767	0.238644	2.02333	0.241674	3.44067	0.221376	3.03233	0.237196
1.64067	0.227226	0.887667	0.179105	2.06467	0.239463	2.02833	0.238461	3.45667	0.2176	3.03933	0.235853
1.64	0.231462	0.876	0.176107	2.06533	0.239655	2.036	0.241246	3.44533	0.21864	3.03567	0.234536
1.65067	0.229263	0.891333	0.178491	2.067	0.243931	2.04133	0.241916	3.451	0.219412	3.03	0.23888
1.66133	0.228649	0.91	0.175724	2.08067	0.245075	2.05633	0.242893	3.456	0.223172	3.035	0.23927
1.64067	0.226514	0.886333	0.176409	2.06533	0.241622	2.03533	0.242164	3.462	0.220614	3.03533	0.234463
1.63433	0.228432	0.873667	0.177731	2.06633	0.243236	2.03867	0.242124	3.45867	0.219038	3.03533	0.233346
1.642	0.226447	0.879333	0.179162	2.06933	0.245028	2.04333	0.242989	3.45233	0.218935	3.033	0.234131
1.62233	0.22705	0.866333	0.177075	2.05733	0.242013	2.02433	0.241997	3.45233	0.220732	3.02967	0.236804
1.63433	0.224472	0.883	0.177957	2.074	0.244822	2.041	0.238993	3.456	0.215699	3.03133	0.233274
1.62733	0.22274	0.884667	0.17882	2.071	0.247185	2.04933	0.240826	3.45733	0.216953	3.02833	0.233378
1.637	0.222964	0.879667	0.178523	2.07767	0.248572	2.051	0.241176	3.46933	0.214342	3.03933	0.234889
1.63833	0.226565	0.891667	0.179151	2.08233	0.246794	2.057	0.245483	3.459	0.218535	3.03367	0.236937
1.627	0.226911	0.878333	0.179396	2.079	0.246709	2.052	0.242356	3.457	0.220002	3.03533	0.237405
1.63033	0.226791	0.883667	0.179188	2.07967	0.249174	2.051	0.239788	3.45533	0.218971	3.03067	0.236213
1.629	0.225546	0.888	0.182431	2.09	0.246269	2.06133	0.241001	3.45867	0.217928	3.03133	0.232601
1.595	0.205267	0.886333	0.179108	2.08067	0.244516	2.04467	0.244032	3.45633	0.220378	3.029	0.237088
1.59533	0.203735	0.882667	0.181312	2.07433	0.245024	2.04967	0.241405	3.45267	0.227984	3.03033	0.23686
1.60733	0.210138	0.882	0.178823	2.074	0.241192	2.053	0.23837	3.46133	0.225048	3.03033	0.237519
1.626	0.217899	0.890333	0.1798	2.08967	0.245047	2.065	0.236355	3.477	0.22104	3.02967	0.233811
1.61667	0.217686	0.895	0.179349	2.08533	0.245568	2.05	0.233425	3.48367	0.221249	3.03333	0.233218
1.63433	0.215684	0.905	0.179475	2.08567	0.245213	2.06433	0.232918	3.48767	0.215366	3.03167	0.232186
1.61067	0.215544	0.881333	0.176208	2.05833	0.238981	2.028	0.233789	3.48733	0.224153	3.02433	0.233387
1.617	0.214159	0.900333	0.178618	2.056	0.237808	2.044	0.231664	3.48667	0.221301	3.025	0.230748
1.581	0.202614	0.872667	0.177964	2.04167	0.238063	2.01567	0.2279	3.485	0.220498	3.01933	0.227385
1.58567	0.197158	0.887	0.177101	2.04567	0.236118	2.01367	0.230055	3.481	0.222826	3.01567	0.224903
1.59267	0.202989	0.893667	0.178581	2.03433	0.233584	2.02033	0.225409	3.474	0.219216	3.008	0.224362
1.60367	0.202688	0.896667	0.176309	2.03033	0.228938	2.01633	0.225463	3.47667	0.218226	3.011	0.221618
1.56167	0.187195	0.892667	0.174014	2.028	0.226176	1.99767	0.219507	3.47633	0.224996	3.006	0.22052
1.567	0.185816	0.896	0.175283	2.01933	0.225784	1.99967	0.216483	3.486	0.221139	3.003	0.218929
1.581	0.19275	0.896	0.174985	1.99633	0.222488	2.00433	0.21736	3.48267	0.213289	3.014	0.219216
1.567	0.183341	0.904333	0.173366	1.99233	0.216555	1.97567	0.211187	3.47033	0.218336	3.005	0.219249
1.57833	0.19446	0.898667	0.173276	1.98433	0.217982	1.988	0.214122	3.479	0.215456	3.007	0.217395
1.59633	0.18824	0.935667	0.172162	2.00967	0.21634	2.01733	0.209304	3.47033	0.211573	2.99967	0.214877
1.568	0.191022	0.893333	0.168936	1.97167	0.219314	1.984	0.212076	3.44767	0.206462	3.01167	0.220677

## Sheet: Supp Figure 3b
WT	WT, S.D.	0% xylose	0% xylose, S.D.	0.05% xylose	0.05% xylose, S.D.	0.5% xylose	0.5% xylose, S.D.
0.0956667	0.0131205	0.0783333	0.0117883	0.0796667	0.0114082	0.134	0.00976767
0.09	0.0125388	0.0986667	0.00906969	0.102333	0.010569	0.135333	0.00458661
0.0663333	0.0129643	0.087	0.0126696	0.102667	0.0112019	0.122333	0.00787166
0.0923333	0.0103351	0.124333	0.0119039	0.109667	0.00872205	0.132667	0.00888611
0.0916667	0.0115052	0.129333	0.0172519	0.105333	0.0109019	0.133	0.0128091
0.088	0.0119288	0.118	0.016175	0.0986667	0.0111122	0.129667	0.00952968
0.110667	0.0122035	0.132	0.0177566	0.118667	0.0117395	0.144333	0.0111638
0.109	0.00877285	0.124667	0.0148374	0.106	0.00995918	0.141333	0.00872841
0.097	0.0115068	0.119667	0.0173098	0.111667	0.0141918	0.134333	0.011782
0.0903333	0.00859155	0.122667	0.0134798	0.110333	0.0106267	0.126667	0.0121533
0.101	0.00913885	0.131667	0.012874	0.112667	0.0118821	0.140333	0.00843494
0.097	0.0117379	0.116333	0.0132049	0.113667	0.0141159	0.135667	0.0103136
0.106333	0.0108662	0.139667	0.0139177	0.118	0.0109882	0.146667	0.00931745
0.130333	0.0108457	0.157667	0.0157103	0.141	0.0126257	0.161333	0.0117458
0.118	0.00937491	0.150667	0.0115678	0.124667	0.00900823	0.156333	0.00996847
0.112667	0.00998146	0.134	0.0136612	0.118333	0.0119598	0.156	0.00723162
0.109333	0.00834222	0.124667	0.0142153	0.114	0.0128091	0.145	0.00865812
0.138667	0.00851578	0.174	0.0138511	0.145	0.00807373	0.18	0.0069175
0.118667	0.0080185	0.146667	0.00759142	0.138	0.00845029	0.146333	0.0124022
0.161667	0.0123483	0.183	0.0165552	0.138333	0.0107221	0.19	0.0118587
0.141	0.00984698	0.157333	0.0125462	0.137667	0.00640602	0.164333	0.00811492
0.141667	0.0095704	0.163667	0.0159316	0.148333	0.0119148	0.172667	0.0113055
0.154333	0.0112826	0.163	0.0127265	0.143667	0.0121075	0.174667	0.0109358
0.163667	0.0118008	0.18	0.012164	0.147	0.00879815	0.189	0.0125551
0.164	0.00998146	0.168667	0.0159327	0.142	0.0139191	0.182	0.0111139
0.174333	0.0122988	0.182667	0.0127657	0.160333	0.00725208	0.186	0.00939661
0.181333	0.00984698	0.191333	0.013386	0.158333	0.00762063	0.200667	0.00937688
0.165667	0.00689337	0.156667	0.0183777	0.129667	0.0139191	0.169	0.00983004
0.202	0.0128351	0.2	0.0166489	0.167667	0.0140818	0.206333	0.0118665
0.205333	0.00890277	0.203333	0.0100958	0.183667	0.00747836	0.206	0.0106406
0.218	0.0120031	0.209667	0.0139496	0.182667	0.00698676	0.244333	0.010597
0.235667	0.0109104	0.220667	0.00874537	0.202667	0.00809206	0.229667	0.00696286
0.246667	0.0137046	0.221667	0.0143385	0.200667	0.00835553	0.236	0.00847873
0.271333	0.0129415	0.221667	0.0119474	0.201	0.00820343	0.239667	0.010037
0.293	0.0151938	0.236667	0.01208	0.220667	0.00875172	0.248667	0.00970872
0.316	0.0162241	0.247667	0.0112661	0.236	0.010873	0.254	0.00883805
0.349333	0.0150456	0.250667	0.0129972	0.242	0.00884433	0.273	0.00880656
0.375667	0.0143888	0.296667	0.0119412	0.275	0.00657154	0.315	0.00780788
0.407333	0.0116174	0.285333	0.0101306	0.283	0.0048151	0.312667	0.00689068
0.439	0.0168808	0.312	0.0117883	0.302667	0.00891108	0.330333	0.00837545
0.48	0.018738	0.332333	0.00972016	0.33	0.00517472	0.352667	0.00604918
0.512667	0.0192796	0.360667	0.00877707	0.362333	0.00659405	0.382333	0.00502586
0.554667	0.0198364	0.397	0.0076352	0.382667	0.007698	0.411667	0.00832221
0.607667	0.015053	0.428	0.00915302	0.425333	0.00219427	0.44	0.00485341
0.677333	0.022758	0.484667	0.00867521	0.472333	0.00637123	0.498667	0.0059473
0.711333	0.0227759	0.514333	0.0118541	0.503667	0.00588155	0.524667	0.00761091
0.782	0.0246659	0.535	0.0107738	0.534	0.00712325	0.549333	0.0084481
0.839333	0.0231165	0.591	0.0133694	0.577	0.0061884	0.605667	0.00754738
0.9	0.0274503	0.642333	0.00876018	0.629	0.0047219	0.652	0.00488384
0.963667	0.0255893	0.699	0.0124439	0.685	0.00988639	0.694333	0.00920547
1.024	0.0194356	0.75	0.0137343	0.736	0.0058373	0.751667	0.007698
1.07667	0.0143036	0.823333	0.012709	0.794	0.00936107	0.813333	0.0104598
1.12267	0.0090656	0.867	0.0156903	0.847667	0.00742119	0.854	0.00694955
1.15367	0.00776268	0.932667	0.0156288	0.904333	0.00673575	0.910333	0.00867521
1.174	0.0145628	0.984333	0.0185372	0.948333	0.00598764	0.965667	0.00954715
1.20067	0.0171831	1.04133	0.0192863	0.999	0.0102451	1.01167	0.0136721
1.216	0.0194012	1.10233	0.0187251	1.02833	0.00594107	1.069	0.0134399
1.24933	0.02178	1.14567	0.0250895	1.07867	0.00725973	1.10833	0.0174335
1.25667	0.020367	1.16967	0.0224161	1.10633	0.00505891	1.13033	0.0144427
1.27933	0.024401	1.197	0.0184441	1.12067	0.00581505	1.16167	0.0145615
1.29733	0.0274037	1.251	0.02187	1.15133	0.00874749	1.20067	0.0207614
1.28833	0.0269581	1.24867	0.0250806	1.14667	0.00779839	1.19333	0.0213168
1.306	0.0313735	1.27567	0.0294681	1.16367	0.00772682	1.22	0.0258278
1.31567	0.0321063	1.28433	0.0263115	1.184	0.00541261	1.245	0.0303803
1.31967	0.037098	1.28667	0.0288219	1.18933	0.00726228	1.25933	0.0257416
1.33133	0.0393395	1.318	0.035382	1.205	0.00567646	1.27433	0.0316673
1.34333	0.0411735	1.34233	0.0352189	1.21933	0.00774118	1.294	0.0325895
1.34433	0.0447479	1.35433	0.03849	1.22533	0.00892147	1.30867	0.0359202
1.35967	0.0464331	1.38667	0.0410478	1.24933	0.00795357	1.34633	0.0408919
1.37033	0.0503613	1.40733	0.0462677	1.26567	0.00596595	1.365	0.0429897
1.39567	0.0531333	1.44633	0.0477245	1.275	0.00958394	1.40467	0.0475632
1.37467	0.0573676	1.438	0.0534873	1.26433	0.00834887	1.381	0.0514825
1.392	0.0588856	1.464	0.0567173	1.29333	0.00335548	1.417	0.0561414
1.39033	0.0618873	1.46833	0.0564095	1.28033	0.00632748	1.424	0.0591661
1.393	0.0660435	1.47767	0.0652633	1.285	0.00823722	1.42633	0.0629447
1.40233	0.0695296	1.49933	0.0648411	1.29967	0.0088527	1.44967	0.0693488
1.40567	0.0714692	1.51067	0.069817	1.289	0.0106389	1.46333	0.0697729
1.40933	0.0726616	1.53933	0.0760901	1.30867	0.0113072	1.48733	0.0759959
1.407	0.078701	1.544	0.0762049	1.30267	0.00887777	1.48967	0.0819399
1.419	0.0793926	1.58833	0.0824825	1.31867	0.00807373	1.536	0.0860902
1.433	0.0790499	1.59033	0.087815	1.32967	0.00551093	1.53967	0.0876111
1.42833	0.0836881	1.58	0.0871032	1.318	0.010856	1.52667	0.0917936
1.431	0.087251	1.59033	0.0927382	1.30933	0.00994056	1.54533	0.0928483
1.43533	0.0884561	1.60533	0.094834	1.32233	0.00884643	1.55367	0.0958284
1.445	0.0898394	1.63	0.0985585	1.32867	0.00966858	1.58133	0.0993665
1.436	0.0927871	1.63033	0.102517	1.32	0.00884433	1.579	0.104745
1.43967	0.0958075	1.62667	0.102438	1.32467	0.0104598	1.58467	0.106287
1.44933	0.0982894	1.64467	0.104431	1.33633	0.00829547	1.60567	0.1123
1.45733	0.0996815	1.65433	0.106435	1.33667	0.00890901	1.61267	0.114108
1.45733	0.101582	1.66433	0.111257	1.33733	0.00976578	1.626	0.117077
1.45633	0.104151	1.67033	0.114554	1.32567	0.0110671	1.63733	0.120597
1.46367	0.106892	1.67833	0.112531	1.34133	0.0101288	1.64633	0.12335
1.47533	0.107491	1.68433	0.116879	1.33433	0.0082102	1.64667	0.12646
1.468	0.108969	1.7	0.116932	1.34433	0.00954133	1.66867	0.127723
1.48233	0.110648	1.716	0.121202	1.358	0.0114245	1.68667	0.132568
1.47133	0.111343	1.71067	0.121913	1.33933	0.0100958	1.68767	0.135329
1.484	0.111829	1.72967	0.123173	1.356	0.0103333	1.702	0.137502
1.482	0.111948	1.717	0.125995	1.349	0.008291	1.693	0.140978
1.47333	0.115995	1.71633	0.127109	1.348	0.00953745	1.694	0.142185
1.49133	0.117642	1.73733	0.12899	1.35467	0.010569	1.719	0.14326
1.493	0.118669	1.73533	0.13013	1.35867	0.0087093	1.718	0.144263
1.49333	0.121391	1.74233	0.132921	1.34433	0.0102812	1.72967	0.147838
1.499	0.125282	1.75467	0.131126	1.35867	0.0119412	1.734	0.148136
1.49133	0.127967	1.757	0.135867	1.35533	0.00984698	1.735	0.150402
1.49667	0.130407	1.75967	0.136266	1.36	0.0109528	1.74267	0.151875
1.5	0.132871	1.76933	0.141147	1.35533	0.0114374	1.74533	0.153955
1.50767	0.137242	1.775	0.141277	1.363	0.0112283	1.75367	0.156158
1.515	0.142218	1.78933	0.14406	1.36567	0.0114568	1.766	0.160436
1.52767	0.145104	1.80867	0.148437	1.37367	0.0109274	1.78167	0.162302
1.53667	0.147893	1.814	0.152003	1.36633	0.00988639	1.78733	0.166092
1.54433	0.149789	1.83633	0.154725	1.37067	0.0115726	1.797	0.168247
1.55833	0.153766	1.85933	0.156448	1.38667	0.0118946	1.81933	0.173598
1.533	0.155632	1.843	0.158015	1.36267	0.012493	1.80067	0.172068
1.54233	0.158884	1.85633	0.162039	1.37233	0.01295	1.81567	0.176061
1.55267	0.163021	1.869	0.163849	1.379	0.0122005	1.82567	0.17528
1.57067	0.163837	1.89467	0.164939	1.39267	0.0116873	1.84667	0.176178
1.558	0.165579	1.87233	0.165896	1.37367	0.0146982	1.831	0.17905
1.56167	0.168555	1.891	0.16693	1.38667	0.0137167	1.84667	0.179411
1.56233	0.169643	1.89133	0.17011	1.37767	0.0150431	1.84467	0.181017
1.561	0.173111	1.893	0.171417	1.37067	0.0135346	1.845	0.180596
1.58533	0.174466	1.91333	0.173537	1.388	0.0124796	1.86933	0.182795
1.57833	0.17692	1.90267	0.17398	1.39167	0.0106892	1.86133	0.182956
1.59433	0.178435	1.924	0.174085	1.39433	0.0132469	1.87933	0.182106
1.58933	0.17964	1.91333	0.176553	1.39	0.0122429	1.87033	0.184508
1.583	0.181306	1.91633	0.176206	1.38367	0.0142192	1.87233	0.183462
1.57867	0.184916	1.90467	0.177843	1.37767	0.014112	1.86533	0.184939
1.59767	0.183677	1.92667	0.178267	1.39833	0.0139695	1.88667	0.183036
1.593	0.186159	1.92867	0.177412	1.4	0.015021	1.89233	0.181149
1.61033	0.187687	1.93533	0.178668	1.40633	0.0133777	1.90333	0.181776
1.597	0.18889	1.93133	0.183117	1.39267	0.0149344	1.89533	0.182965
1.59667	0.190733	1.94333	0.180574	1.408	0.0134701	1.90633	0.182482
1.596	0.191833	1.93333	0.183614	1.39667	0.0150505	1.90067	0.186282
1.601	0.19543	1.947	0.186065	1.39633	0.0151682	1.89933	0.184143
1.59033	0.198674	1.93433	0.18507	1.39433	0.013027	1.88967	0.181776
1.60833	0.19902	1.94467	0.190392	1.39033	0.0135537	1.901	0.18537
1.60833	0.198969	1.955	0.190328	1.392	0.0150923	1.908	0.184062
1.60367	0.202416	1.953	0.192235	1.39033	0.0129028	1.91033	0.184743
1.62433	0.201343	1.97867	0.192621	1.41367	0.0167111	1.928	0.181544
1.643	0.202371	1.999	0.192893	1.41567	0.0161612	1.946	0.184277
1.61633	0.204448	1.96267	0.19543	1.39367	0.0158441	1.91133	0.186673
1.626	0.20832	1.978	0.19564	1.40467	0.0132274	1.939	0.182332
1.61767	0.209471	1.982	0.196647	1.397	0.0116714	1.92033	0.186242
1.62733	0.211398	1.99367	0.202051	1.407	0.0131979	1.93067	0.186744
1.62967	0.21031	2.012	0.204401	1.42267	0.01208	1.956	0.186136
1.62533	0.213405	2.022	0.205484	1.426	0.0143669	1.949	0.182552
1.63333	0.212226	2.02933	0.20427	1.41433	0.0139297	1.95433	0.182879
1.63967	0.212068	2.03467	0.207809	1.41667	0.0145195	1.96133	0.183398
1.62167	0.214844	2.025	0.210553	1.40967	0.0146148	1.94767	0.183519
1.62533	0.216017	2.03667	0.212603	1.404	0.0146919	1.95267	0.184966
1.628	0.215341	2.041	0.211182	1.411	0.0144556	1.95267	0.183066
1.62433	0.216006	2.03067	0.2152	1.38567	0.0151609	1.95167	0.186843
1.63333	0.218593	2.05333	0.211666	1.41067	0.0141683	1.96267	0.186891
1.629	0.217254	2.04	0.213595	1.39733	0.0149121	1.94933	0.184953
1.62633	0.21813	2.037	0.214349	1.40633	0.0155266	1.95	0.18589
1.635	0.2211	2.05433	0.215282	1.42167	0.0123618	1.97	0.183067
1.65533	0.220494	2.05733	0.215628	1.42167	0.0142296	1.97367	0.184865
1.63133	0.222687	2.038	0.215032	1.403	0.0172391	1.95833	0.182403
1.634	0.222551	2.041	0.216628	1.41367	0.0159071	1.96233	0.186079
1.65433	0.221831	2.05667	0.217246	1.41933	0.0155182	1.97933	0.186296
1.645	0.222846	2.05233	0.216996	1.40467	0.013368	1.95833	0.189391
1.63167	0.223318	2.03267	0.218173	1.39633	0.014751	1.95367	0.184128
1.64267	0.22368	2.051	0.217914	1.41067	0.0123228	1.973	0.186178
1.655	0.225727	2.06167	0.220878	1.41133	0.014363	1.97933	0.185796
1.65333	0.224898	2.055	0.218896	1.406	0.0146667	1.977	0.18702
1.64133	0.224681	2.04233	0.216368	1.40567	0.0155754	1.97467	0.187867
1.66733	0.227571	2.081	0.216139	1.42267	0.0134233	2.00467	0.185765
1.64433	0.228416	2.051	0.221368	1.41433	0.0152583	1.97833	0.184406
1.641	0.226623	2.05767	0.222029	1.39867	0.0164429	1.96667	0.182028
1.65433	0.228937	2.07033	0.216985	1.429	0.014453	1.988	0.181023
1.64867	0.2311	2.065	0.216947	1.42	0.0151535	1.97833	0.182422
1.65467	0.229675	2.072	0.21914	1.417	0.0188267	1.99533	0.182453
1.64033	0.23111	2.068	0.218636	1.42067	0.0166578	1.981	0.18482
1.658	0.233465	2.087	0.220212	1.43267	0.0164576	2.00433	0.18428
1.65033	0.232563	2.075	0.222204	1.414	0.0163865	1.997	0.183677
1.64667	0.227538	2.055	0.221376	1.39467	0.016871	1.97433	0.183789
1.64067	0.227226	2.073	0.2176	1.41133	0.0138818	1.98933	0.180194
1.64	0.231462	2.05767	0.21864	1.41167	0.0170087	1.98567	0.18473
1.65067	0.229263	2.07433	0.219412	1.39733	0.0178554	1.98867	0.183791
1.66133	0.228649	2.089	0.223172	1.40433	0.0172444	2.01	0.188556
1.64067	0.226514	2.07767	0.220614	1.41333	0.0170739	1.986	0.185124
1.63433	0.228432	2.06867	0.219038	1.399	0.0174228	1.99433	0.186953
1.642	0.226447	2.069	0.218935	1.412	0.0167155	1.99133	0.188592
1.62233	0.22705	2.05167	0.220732	1.384	0.018805	1.97167	0.188963
1.63433	0.224472	2.06433	0.215699	1.42133	0.0163072	1.988	0.184831
1.62733	0.22274	2.07267	0.216953	1.422	0.0186687	2.004	0.186215
1.637	0.222964	2.085	0.214342	1.42667	0.018078	1.99267	0.175161
1.63833	0.226565	2.07567	0.218535	1.409	0.0197052	2.00767	0.187912
1.627	0.226911	2.07367	0.220002	1.41367	0.0176142	2	0.184296
1.63033	0.226791	2.068	0.218971	1.41633	0.0171777	1.99367	0.187759
1.629	0.225546	2.07767	0.217928	1.43767	0.0108389	2.01	0.188137
1.595	0.205267	2.07	0.220378	1.397	0.0181557	2.00067	0.191656
1.59533	0.203735	2.06933	0.227984	1.40167	0.0188513	1.98667	0.192871
1.60733	0.210138	2.077	0.225048	1.41767	0.0150049	1.999	0.194038
1.626	0.217899	2.103	0.22104	1.42867	0.0180934	2.01033	0.179075
1.61667	0.217686	2.10167	0.221249	1.44167	0.0170435	2.002	0.172459
1.63433	0.215684	2.11833	0.215366	1.46233	0.0171745	2.03	0.177227
1.61067	0.215544	2.103	0.224153	1.41567	0.0179578	2.00267	0.180507
1.617	0.214159	2.113	0.221301	1.45	0.0156371	2.01667	0.184926
1.581	0.202614	2.08833	0.220498	1.42267	0.0193955	1.995	0.180643
1.58567	0.197158	2.094	0.222826	1.42267	0.0176142	1.992	0.176752
1.59267	0.202989	2.092	0.219216	1.42333	0.0167509	2.00367	0.184178
1.60367	0.202688	2.10367	0.218226	1.42967	0.0202247	2.011	0.181683
1.56167	0.187195	2.092	0.224996	1.44067	0.0157985	1.99367	0.182732
1.567	0.185816	2.10533	0.221139	1.42033	0.0175288	2.006	0.180943
1.581	0.19275	2.10367	0.213289	1.44133	0.0175256	2.01167	0.175103
1.567	0.183341	2.08867	0.218336	1.43167	0.0188993	2.00033	0.173626
1.57833	0.19446	2.09433	0.215456	1.432	0.0180082	2.00333	0.176241
1.59633	0.18824	2.12	0.211573	1.46933	0.0171356	2.02367	0.164879
1.568	0.191022	2.05767	0.206462	1.43033	0.0198168	1.974	0.158751

## Sheet: Supp Figure 4
FtsZ treadmilling speed (nm/s)
HT-PBP2B, GFP-FtsZ, Dhag, Rich, 37C	mNG-FtsZ, Poor, 30C	mNG-FtsZ, Poor, 37C	mNG-FtsZ, Rich, 30C	mNG-FtsZ, Rich, 37C
41.9792	50.9831	14.1176	45.7143	42
74.1	41.0566	19	48.64	28.4444
51.5517	47.36	29.6421	37.1014	44.2182
14.8958	60.0615	19.1169	32.7111	92
35.566	43.2432	16.1758	44.0889	53.2211
115.87	37.3333	43.7895	27.9273	92
47.8947	20.2105	55.7037	57.4694	53.9429
43.6429	72	27.8588	34.4615	27.4286
30.4938	27.4286	32.6038	62.1176	32.7442
76.4706	35.9024	83.8621	38.5641	33.4769
53.7931	64	20.5128	30.8148	62.9153
18	58.4348	21.5814	58.5915	34.8445
35.3509	29.7674	38.7369	76.387	11.2
28.2609	43.9216	89.2121	50.5263	18.8852
61.6667	43.7074	23.3846	76.3871	31.3469
40.1064	78.5455	36.7213	35.3882	23.5
24.2537	33.8824	38.5415	53.7143	13.9636
32.5	42.1818	22.0328	29.0909	35.236
31.9298	51.2	51.5122	28.7536	39.1111
31.7442	105.846	44.4082	29.2881	95.4921
23.75	64	65.2308	55.1489	66.6667
52.2549	14.6667	13.7143	49.7778	20.6222
42.3913	41.3333	29.4054	21.6471	45.7143
47.2727	27.0222	49.92	55.0175	11.2727
49.5238	83.3939	40.8889	29.6119	39.2
12.1875	32.9505	38.6032	46.1176	64.9143
55.3191	29.1765	72.8889	27.0423	51.2
21.8947	47.3043	38.4	49.2308	30.1714
69.1489	60.1212	39.0508	31.5789	37.9259
44.6875	33.8824	18.2857	32.8496	46.7302
59.0909	45.7143	45.9487	71.4419	32.6531
40.4918	54.1539	35.3103	37.1892	27.2
48.3721	80.4571	30.0723	11.8519	40.3478
46.4286	64	52	21.9701	48.8727
20.407	46.8571	45.9487	35.0189	80
63.4524	35.9024	56.1951	41.4648	22.6341
37.6812	42.9367	24	26.9474	45.4194
34.5313	39.68	24	44.9123	44.1081
77.3809	17.2698	40	44.4632	26.2737
59.0909	33.3913	16.7869	53.1831	51.6491
58.5	102.4	53.8182	28.5538	53.1064
57.7778	21.12	35.2	28.8627	40.5854
66.9118	25.1429	64	85.3333	56.2424
85.1724	96.6037	53.6471	37.4154	58.1818
56.875	46.08	14.0659	45.1765	20.1143
58.5	56.4706	60.9524	23.04	39.5636
15.4762	52.6222	37.5467	57.9048	42.0571
74.5588	88.7742	20.3636	40.2286	26.6667
53.1818	13.2063	65.561	47.5897	27.2
17.3333	64	71.2727	75.7895	22.2316
46.25	15.1011	47.1579	43.2432	36.1739
33.9773	64	32.7805	64	51.8095
45.5	35.5556	21.8947	56.8889	40.4211
30.3896	26.9474	44.169	47.3044	50.087
32.5	50.2857	38.7368	64	25.6
36.5625	48.3556	29.0133	46.2979	43.3899
52.3171	15.534	50.7586	31.5493	15.2558
64.9999	32	56.4068	41.6744	21.3333
52.7027	48	18.6667	83.4782	17.7349
38.2353	64	55.7949	89.2632	27.759
13.9286	33.7778	36.5714	70.8571	75
28.7013	89.0435	29.8667	29.5385	64
36.3559	32.6531	18.1728	16.6234	26.1225
36.9608	32.8205	33.6842	90.8387	14.6405
48.75	16.7385	45	48.4324	32.9412
53.7932	19.6129	48.8421	29.0909	38.1276
36.5625	33.6271	49.2308	17.4545	20.9109
65	14.4516	34.56	21.3333	36.5714
60.9376	49.4035	32	29.3578	49.4545
51.3953	66.0645		52.2105	12.16
58.3333	24		39.8961	39.5062
53.6957	49.9512		17.92	25.2394
81.5957	45.7143		23.1489	31.4576
42.9245	34.1333		47.2381	62.5778
97.5001	51.6923		47.0204	26.9474
74.0278	20.3636		44.6061	39.1111
71.9149	45.3818		52.7059	38.6415
28.8889	21.0989		30	39.8222
44.6875	32.9143		51.9245	67.4595
31.9672	33.9277		18.4242	26.1818
54.1667	33.1852		57.6	40
50.7813	57.1429		51.6129	32.4776
33.8265	57.4359		19.3207	34.9867
12.2778	40.2286		24.7742	30.7692
24.7619	36.7659		91.0222	51
	12.8		25.6	32.6275
	61.8305		40.1569	34.3415
	47.7091		47.0204
	62.5778		37.9259
	42.1818		78.2222
	67.3684		61.3878
	56.8889		22.7797
	165.333		37.5873
	156.8		116.87
			137.846

## Sheet: Supp Figure 5
Lifetime (s)
9.8333
93.25
100.75
55.25
148.25
131.5
56.5
144.75
19.8333
15.25
23
28.25
10.75
10.5
26.25
48.3333
15.0833
4.25
24.1667
22.5
27.3333
7.75
3.25
12.25
6.75
11.75
26.75
4.5
19.3333
21.5
11
16
16.75
56.25
104.75
13
32
5.4167
12.5
14
34
11.5
8
11
37.6667
44.5
12.5
5
12.1667
44
10.8333
8.3333
30
12
7
44.5
34.8333
32.5
95.25
86.25
19.25
24.5
8.6667
32.5
63.5
20.6667
56.8333
51.75
53.25
24
62.5
93.25
14
98.8333
45.5
64
34.25
116
40.25
20.1667
20.6667
29
87.5
5
68.25
80
84.25
62
150
36.5
35
146.333
126.25
12
130
168.75
22.25
11
28
82
31.3333
15.1667
29
18.1667
32.1667
54
5.75
52.3333
22
112.5
80
27.1667
93.25
27.3333
60
21.25
48
52.6667
94.6667
77
50
76.6667
42
25
31
63.6667
13.6667
26.3333
68.3333
31.5
108.5
43.25
133
28
177.667
43.3333
15.5
41.75
87.1667
14.3333
79.6667
113
54
35
21.75
18.75
18.25
74.3333
24.75
47
79.3333
158.667
13.6667
9.5
8.25
47.8333
52.25
50
41.25
89.5833
46
43
31
55.3333
18.3333
133
78.3333
87.6667
58.3333
31.3333
106.333
54.6667
41.5
6.125
92.75
4.75
42.25
46
13
82.5
25.75
68.3333
30.25
114
60.3333
45
28
8.3333
20.3333
53
4.5
21.75
31.3333
16
25.5
63.25
8.75
19
10.5
59
178.667
35.3333
29.3333
158.667
51.5
177.667

## Sheet: Supp Figure 6
Septal diameter (nm)	Speed (nm/s)
642.367	11.2183
642.367	11.2069
625.007	10.6849
625.007	14.9603
625.007	15.2941
625.007	7.6257
625.007	23.6364
742.633	17.1875
929.495	7.8
826.422	12.6579
826.422	13.0307
826.422	8.6201
559.627	12.0463
559.627	9.6622
1025.3	7.8542
921.488	16.1582
921.488	13.6047
921.488	18.5714
921.488	13.5149
921.488	8.8178
832.766	14.5041
832.766	13.568
832.766	11.017
832.766	12.1613
832.766	11.2688
832.766	12.3809
822.317	7.1144
666.369	7.8092
666.369	12.9502
666.369	12.4157
931.382	9.2857
931.382	6.5418
923.806	8.5659
923.806	11.3423
923.806	51.4583
621.305	7.9644
621.305	11.5818
836.861	7.3105
573.318	16.0099
573.318	8.3213
573.318	10.5814
902.127	15.9434
902.127	12.0109
902.127	11.1616
902.127	11.9014
786.707	15.3571
786.707	11.5248
786.707	14.1667
698.848	16.5566
698.848	22.1765
698.848	11.2755
698.848	21.9655
698.848	17.931
904.555	10.4
904.555	21.6667
904.555	13
904.555	17.1053
687.182	11.7361
687.182	18.6875
687.182	21.6667
945.088	15.2941
945.088	16.9271
945.088	13.4398
572.464	17.5676
572.464	17.7976
572.464	16.7917
666.953	13.114
666.953	11.7812
666.953	20.3125
666.953	14.322
666.953	10.3049
666.953	13.7398
666.953	6.4015
739.109	11.1429
739.109	12.2973
667.543	7.0417
667.543	9.5059
667.543	10.6122
714.234	23.75
714.234	13.1884
714.234	11.8182
714.234	33.8
714.234	17.9787
714.234	22.1951
714.234	17.8986
664.792	11.2702
664.792	15.2344
664.792	16.8519
664.792	11.3918
664.792	17.6699
874.645	21.6667
874.645	26.7647
874.645	16.64
874.645	27.5
874.645	44.6875
874.645	15.8108
874.645	22.75
874.645	16.2107
467.143	6.5965
662.798	13.629
662.798	12.6829
662.798	13.2955
662.798	10.3175
807.129	6.7708
807.129	25
911.098	4.55
911.098	8.7113
758.411	14.2188
758.411	13.0903
758.411	44.6875
758.411	13.5235
868.468	12.9217
868.468	53.3
868.468	14.6774
732.381	16.9886
732.381	46.4286
1015.6	20.7447
606.084	7.1387
606.084	9.75
878.187	18.7288
878.187	10.9275
878.187	11.5385
878.187	11.2346
878.187	4.3333
962.957	59.1964
678.722	8.3333
678.722	7.7778
676.376	14.6774
676.376	9.2857
676.376	9.4008
915.025	12.6214
915.025	9.75
915.025	17.439
915.025	5.813
915.025	18.2584
915.025	7.2222
843.836	13.6842
757.558	13.5714
757.558	24.0741
757.558	16.8519
757.558	20.6818
548.381	24.2157
548.381	16.0443
548.381	12.3276
548.381	20.1031
548.381	10.2632
548.381	7.8
782.19	11.6418
782.19	8.8636
782.19	12.4204
782.19	7.9825
902.104	24.4927
891.665	19.433
669.585	15.6377
669.585	11.8696
669.585	8.6667
893.389	17.6357
893.389	19.3243
893.389	16.5686
893.389	19.2045
893.389	21.6667
893.389	14.8958
850.357	14.9603
850.357	9.75
850.357	25.2778
850.357	16.3074
850.357	14.5146
850.357	13.6464
427.893	4.8622
427.893	12.7746
427.893	9.955
427.893	15.6627
427.893	7.1233
738.965	11.9388
738.965	12.4317
738.965	12.0506
738.965	12.7174
1117.84	11.4352
788.92	18.6475
788.92	15.2941
788.92	35.5952
778.264	13
778.264	16.6111
778.264	4.8507
516.228	14.8246
516.228	10.6122
516.228	15.2128
516.228	14.6774
906.139	19.0094
906.139	18.4104
906.139	19.0446
906.139	19.403
906.139	18.5714
886.298	21.6667
886.298	20.4517
886.365	18.2317
886.365	12.6549
886.365	18.2963
849.157	14.6774
849.157	13.6111
849.157	13.3906
460.431	9.3333
460.431	8.729
822.414	13.5417
822.414	16.25
822.414	15.6391
817.162	13.3562
817.162	15.6627
619.126	19.3243
619.126	12.1875
619.126	23.8333
619.126	24.0217
886.033	17.4255
886.033	12.3554
886.033	15.6897
886.033	30.2326
886.033	15
886.033	18.1618
886.033	6.6667
886.033	13.5909
620.299	16.4747
827.334	13.65
827.334	11.5924
902.019	14.2466
902.019	15.4762
902.019	17.8986
493.608	11.0437
493.608	9.4724
845.735	18.9583
845.735	7.9717
845.735	16.8519
815.414	7.8788
815.414	13.5821
522.936	17.363
522.936	9.5588
522.936	14.9324
740.222	6.1905
740.222	12.1875
740.222	9.43
919.246	9.4685
919.246	13.1383
919.246	12.4046
919.246	4.2391
919.246	7.8788
919.246	7.4051
919.246	11.2069
705.881	11.3592
678.596	14.2908
678.596	9.883
678.596	16.25
892.143	18.4104
892.143	19.1176
925.059	17.1053
925.059	17.55
925.059	18.2812
788.9	7.7483
788.9	12.0996
842.472	12.6829
842.472	16.3473
842.472	16.7143
842.472	24.4624
842.472	14.0783
960.522	18.7676
960.522	8.314
962.694	10.5814
910.956	8.5067
910.956	9.7263
910.956	5.7353
902.125	12.1186
902.125	7.027
902.125	9.75
608.376	15.2941
608.376	11.3993
608.376	11.0638
568.398	14.3193
568.398	20.3125
568.398	29.3548
568.398	14.3
956.823	4.6429
749.912	7.1094
749.912	11.7812
749.912	10.3409
749.912	7.9268
951.782	8.6667
951.782	16.8519
764.893	7.0909
866.54	4.875
721.363	9.2857
721.363	7.15
721.363	5.3425
721.363	5.0922
721.363	16.0274
750.978	4.2428
750.978	9.8691
533.303	8.2659
533.303	6.8874
403.002	26.4062
627.766	16.7742
627.766	7.5647
627.766	17.8226
627.766	10.8333
593.637	13.198
593.637	6.7647
593.637	13.1461
847.107	16.6033
739.727	16.5957
739.727	33.4848
739.727	9.9306
558.368	14.5178
558.368	10.8333
722.315	6.8634
722.315	5.8531
623.993	7.0482
623.993	5.5538
852.688	9.2035
852.688	4.2523
852.688	15.2016
734.394	13.0697
734.394	14.6617
734.394	7.4248
833.853	7.3739
833.853	10.906
833.853	4.7835
833.853	8.4416
595.636	11.1616
912.671	18.2
700.565	13.6842
700.565	10.2463
700.565	13.1548
849.707	6.6016
798.294	17.1935
921.889	20.8333
921.889	14.918
921.889	8.4664
792.266	10.1445
792.266	8.125
686.933	10.1014
609.069	16.25
677.673	13.6594
661.841	7.2959
661.841	9.086
570.963	7.4713
778.46	8.6145
778.46	4.5991
778.46	4.1935
778.46	7.4201
360.12	5.4167
725.589	50.7317
937.227	14.6067
860.355	4.8148
926.164	12.7869
890.286	20.2222
886.616	7.6471
886.616	23.8776
886.616	8.6972
924.802	4.2308
910.696	26.2766
936.589	41.9079
936.589	14.9118
746.984	18.9091
759.811	9.7945
759.811	8.125
759.811	11.6284
480.957	5.098
832.2	6.8939
478.87	14.1304
537.95	14.0833
537.95	23.3708
537.95	14.4444
537.95	13
537.95	32.5
537.95	24.9315
756.272	15.4375
756.272	20.9677
756.272	14.0156
756.272	12.2727
756.272	14.4444
1006.26	7.7169
956.942	15.7857
956.942	10.6167
956.942	8.3333
794.882	7.0695
794.882	13.5909
1011.64	4.2975
1011.64	50.431
864.672	19.5
864.672	17.3762
864.672	16.124
864.672	13.7879
1019.96	27.1429
965.774	23.0208
965.774	8.775
965.774	6.2028
965.774	23.5887
901.624	13.5909
901.624	18.0556
901.624	13.4815
821.437	12.4747
821.437	13.7838
821.437	15.1163
622.667	12.2222
438.219	18.6986
1071.48	20.8
1071.48	23.8971
1071.48	27.3364
1071.48	26.3768
1071.48	18
1071.48	18.7121
1071.48	20.5263
787.914	24.2157
787.914	16.0674
947.111	15.6818
1039.78	10.1111
1039.78	12.6486
922.163	13.4081
922.163	17.5397
922.163	12.8289
922.163	18.2456
994.154	21.6667
994.154	4.3919
1027.26	14.0541
860.413	11.8182
721.619	5.0556
721.619	14.4444
828.969	22.1591
828.969	15
828.969	10.8333
828.969	15.9777
828.969	11.7619
975.763	20.7328
975.763	5
955.232	9.4275
955.232	20.6471
983.523	15.8537
847.671	9.2857
847.671	22.6984
847.671	23.5345
847.671	4.5775
847.671	4.6234
1042.92	43.3333
928.947	22.9412
949.27	30.4688
918.414	50
918.414	58.5
793.345	26.6667
793.345	10.0179
793.345	7.8
786.69	12.2835
786.69	9.484
968.15	5.1862
784.1	10.8333
784.1	13.2031
784.1	21.6667
895.608	39
637.878	13.7879
637.878	39.3023
985.882	21.0294
985.882	20.9322
985.882	7.9717
985.882	9.8763
999.035	17.5856
999.035	9.6296
999.035	4.2059
943.306	12
943.306	15.1869
943.306	7.2671
953.69	19.8305
945.679	5.7018
945.679	15.142
892.808	6.8421
978.663	8.2394
683.369	9.9048
683.369	5.4167
1027.03	17.4537
963.12	32.5
851.448	14.6101
804.939	5.977
804.939	16.25
804.939	7.8
813.341	5.75
813.341	5.1383
949.271	27.8571
949.271	10.1562
899.8	22.8378
977.557	14.0541
977.557	9.7126
1020.21	8.2039
1020.21	14.8246
973.959	20.4286
897.601	11.1429
897.601	10.354
905.996	11.6071
905.996	17.2785
905.996	13.8053
856.873	24.8529
720.902	10.5405
720.902	18.2645
720.902	13.9964
720.902	19.927
720.902	17.2348
720.902	26.8966
868.972	14.569
868.972	17
882.869	16.0274
601.46	16.0145
601.46	14.8101
601.46	16.4506
601.46	35.75
601.46	13.75
601.46	8.0579
877.666	7.5629
877.666	13.1461
877.666	17.0803
877.666	28.7209
877.666	26.3095
963.47	11.8529
963.47	13.7879
963.47	18.8953
963.47	18.7288
963.47	16.9565
768.585	11.8613
768.585	10.4464
768.585	12.673
768.585	20.0909
768.585	10.3623
1016.69	6.6327
1016.69	8.7838
1016.69	26.8966
1055.82	33
1055.82	24.186
1055.82	17.2449
1055.82	20.7447
1055.82	8.5246
819.435	6.0667
819.435	17.68
819.435	16.0825
819.435	16.1111
819.435	19.6711
1020.18	16.0618
1020.18	12.6389
837.805	12.5806
837.805	16.25
837.805	16.6667
891.879	19.6226
949.707	11.5421
949.707	17.8043
949.707	14.9603
949.707	17.931
949.707	16.8519
686.432	17.7667
961.045	20.1724
961.045	26.5306
961.045	13
977.936	18.8827
977.936	34.2105
977.936	38.806
977.936	21.9853
977.936	34.8214
607.835	15.0893
801.584	20.5263
801.584	12.6389
801.584	18.6782
801.584	24.4624
801.584	18.2317
719.872	23.4426
719.872	7.7381
719.872	7.7817
719.872	7.9343
924.787	24.0741
924.787	21.3115
507.572	12.2148
640.579	15.8108
640.579	10.7735
640.579	17.3333
640.579	5.6136
640.579	11.4706
640.579	12.3276
882.838	24.375
882.838	13.2955
882.838	19.403
753.63	19.4253
753.63	21.3115
753.63	19.2593
753.63	34.6667
753.63	31.6216
753.63	21.6667
753.63	18.0556
671.205	13.2251
671.205	15.3947
671.205	18.75
671.205	11.6667
671.205	13
711.215	17.4873
711.215	13.8904
711.215	12.5806
870.759	21.0714
921.751	18.3793
921.751	15.4907
769.287	34.6667
752.056	19.2969
752.056	35.9211
752.056	36.5625
752.056	17.6543
752.056	26
732.106	11.1765
732.106	19.898
732.106	5.7877
732.106	27.1642
725.06	25.2778
831.2	21.5172
636.891	14
636.891	21.8359
636.891	11.7
1013.42	21.6667
1013.42	23.4722
1013.42	16.9565
1013.42	17.3333
707.078	25.8088
707.078	16.8235
707.078	24.8765
707.078	17.2785
707.078	18.4737
707.078	13.4756
707.078	18.6782
707.078	16.25
846.747	7.5581
846.747	33.913
846.747	12.3234
846.747	7.9592

## Sheet: Supp Figure 7b
Speeds (nm/s)
11.7619
2.6656
201.842
110.741
14.0643
167.143
180.227
413.636
377
135.2
239.318
255.357
278.871
0.4851
52.3611
341.25
181.071
142.187
195
218.947
234.722
185.714
235.238
290
15.3763
11.6667
223.438
277.727
268.125
22.5
11.1429
141.917
151.667
0
155.278
143.684
202.222
183.857
253.5
170.625
139.286
218.947
150.312
160
1.5294
263.824
182
141.607
0.8667
160.333
245.227
195
272.381
352.857
287.083
6.4286
4.5882
12.2081
0
13.4906
53.6957
195
308.75
182
59.0909
55.3704
125.357
102.742
249.167
304.687
321.579
428.236
280.682
262.826
362.144
266.19
522.826
594.283
239.688
302.656
298.152
181.316
265.417
25.6061
56.875
7.9054
62.4
11.5556
192.833
102.917
265
255.938
227.5
130
100.135
297.917
148.958
455
149.697
465.834
331.5
364
250.714
5.1124
182.619
175.5
437.273
268.667
166.111
384.091
471.25
233.235
225.333
350
472.727
227.5
202.222
325
230
294.412
395.909
635.556
195
224.546
190.938
285
188.5
303.333
333.125
262.241
13.3732
9.4792
9.9716
4.2391
11.0638
168.103
2.2807
283.636
229.667
222.083
226.087
160.232
43.8372
15.2128
185.714
471.25
10
146.957
108.333
124.868
189.091
127.593
368.333
247.963
233.409
169
283.636
270.833
247
176.8
330.91
362.632
256.176
390
117.5
123.036
273.684
473.57
6.8145
203.864
319.583
298.409
173.333
3.0952
45.7407
0.922
0.5652
19.6226
206.304
273
172.059
150.682
262.826
265.417
275.6
167.917
292.5
312
215.968
209.773
370.5
143.684
574.167
341.25
188.158
206.471
65
163.621
286
195
364
62.5926
0.7927
407.727
347.941
303.333
314.167
5.1656
10.1562
366.364
146.25
372.895
321.176
278.571
462.222
276.25
195
466.82
330.91
359.411
244.524
34.3056
164.412
252.353
178.75
770.714
450.667
292.5
573.182
8.2727
13.3333
102.143
3.3227
81.25
76.4706
221
216.667
276.957
171.786
236.786
934.373
292.5
122.778
206.818
232.917
222.083
401.818
208.929
114.4
6.971
315
461.5
543.636
242.273
142.188
330.909
176.944
297.143
263.611
585
289.546
276.25
40.625
119.167
245
85.8929
235.238
335.833
226.087
480
104.722
37.1429
207.381
284.375
210.476
260
247.619
464.286
63.1945
594.286
303.333
322.5
0
2.5
24.8529
187.2
149.118
0
226.087
572
314.167
287.083
236.053
243.75
295
177.667
395.909
217.941
6.8421
195
99.4118
133.823
281.667
301.6
405
287.368
445.714
190.357
231.562
137.647
134.333
203.125
202.222
409.5
308.75
215
158.889
120.37
628.332
298.409
329.643
0
158.438
156
231.111
170
184.167
148.571
233.409
471.25
15.1667
455
279.5
306.429
368.333
260
471.25
124.091
227.5
319.091
297.917
37.6316
295
171.364
146.774
179.524
590.909
617.5
312
245.556
200.909
195
190.938
394.333
145
364
300.625
255.357
3.6932
268.667
256.389
227.5
310
357.5
160.588
253.5
422.5
604.5
14.4444
87.9412
186.875
184.167
218.636
224.546
631.428
272.381
169.722
117
234
212.727
303.333
404.444
133.824
390
344.5
2.0103
190.667
137.222
133.25
232.917
207.188
220
262.407
321.579
239.999
283.636
260
171.6
213.571
155
222.368
135.2
173.333
0.3736
2.3494
15.3472
5.6522
5.5319
381.876
162.5
173.333
222.369
120
150.682
223.889
255.667
111.429
552.5
227.5
420.789
271.304
333.864
0
243.75
102.143
82.7273
622.143
99.4118
1.3542
133.611
342.727
273.929
86.6667
99.2105
87.75
164.412
172.059
107.391
180.556
225.79
195
62.7966
265
101.111
149.5
8.6919
193.333
166.739
78.4483
239.688
112.667
212.105
104.722
417.857
190.667
251.875
262.954
682.5
189.429
135.2
351.591
419.546
312
15.2941
0.4203
14.7727
0
325
220.435
500.5
738.636
81.25
205
472.104
237.391
213.2
310.555
232.631
84.5
73.4783
178.75
209.444
143.684
145.294
411.667
236.364
116.071
157.083
1.7808
145
255
130
306.429
114.706
78
166.739
139.63
164.667
383.5
182
263.095
346.667
289.546
167.917
339.444
11.5753
15
89.375
85.5263
123.158
160
130
144.445
125.938
220
180.556
204.75
212.105
199.643
151.667
214.5
308.75
214.118
243.75
218.636
98.8
83.5715
118.696
110.217
290.333
224.546
223.261
303.333
430
390
373.75
0
223.438
155
430.625
298.235
211.25
346.667
245.556
437.667
78
250.25
118.696
552.5
252.778
200.417
473.571
251.333
442
325
275.294
265.909
130
154.375
482.857
167.632
211.25
303.333
320.357
344.5
2.1564
2.8509
210
1.1054
159.25
138.864
622.143
52
162.5
146.25
165.75
188.158
93.8889
99.6667
183.529
186.333
166.562
288.889
152.941
56.0345
239.473
141.304
74.6296
82.7271
231.111
160
137.222
135.909
188.5
134.815
192.045
3.1818
225.588
118.903
330.909
130
152.5
221
222.369
67.0312
284.374
2.4809
215.312
0.9155
22.6404
34.4118
38.7719
94.5453
41.25
136.842
416
441.071
217.5
413.636
171.053
150.313
117.963
257.5
92.8572
195
241.429
133.824
305.5
106.786
173.333
35.2083
62.174
3.8235
500.5
87.9412
142.381
130
156
185.714
59.3478
142.381
381.333
498.333
281.667
156.764
151.667
203.125
309.999
336.818
109.828
214.259
181.552
177.667
282.75
82.7273
175
148.571
201.19
97.5
78
250.714
104
169.722
118.182
216.667
211.957
390
208.929
79.7727
156.667
127.4
161.778
91.8966
103.235
92.0833
257.5
240
122.353
242.667
156
238.333
241.429
253.5
140.263
200
235
99.6667
310.555
152.344
122.5
222.5
241.944
353.438
405.294
106.786
380
12.381
17.1053
0.9028
106.053
308.75
229.21
270
331.5
348.214
236.786
286
492.143
342.931
195
203.125
248.182
260
355.333
295
195
172.25
281.667
167.742
142.5
141.818
256.389
211.25
275.476
325
154.375
2.5366
48.75
109.474
317.353
211.25
306.8
322.903
307.895
260
413.214
202.222
283.947
226.621
170.238
204.75
416
255.185
130
21.3433
32.5
274.774
234.302
166.739
0.7927
143
188.5
216.667
100.454
298.999
161.863
162.5
808.438
87.3437
12.7869
82.5
19.6032
41.6981
17.3707
71.1905
62.174
86.6667
86.6666
28.8889
51.6667
87.159
156.897
195
290
839.583
445.712
351.896
168.333
264.483
201.047
209.444
257.969
407.727
222.857
134.062
86.6667
93.2609
65
2.4684
266.5
76.2069
110.976
90.4348
7.7612
122.353
232.631
249.737
476.667
124.429
689.001
150.392
181.552
78.5417
55.25
214.5
362.632
222.857
90
252.778
224.792
360.456
434.999
255
180.946
399.284
468
213.958
68.7142
122.353
45.2532
130
287.857
117.812
334.849
425
191.389
331.5
240
268.125
221
239.474
350.435
295.455
87.7499
83.0555
147.5
121.876
199.643
137.5
63.7255
292.5
50.9459
113.75
161.2
123.036
142.093
148.571
134.643
205.4
322.678
17.9787
207.639
271.47
149.782
153.4
264.483
176.428
164.412
230.862
392.6
195.001
174.255
107.059
250
161.2
290
242.667
199.643
346.667
221
186.136
236.053
71.5
87.4998
99.2103
202.222
269.286
235
224.25
117.963
244.999
292.5
84.0244
191.177
213.571
143.448
195
97.0422
435.5
151.667
136.842
296.563
345.682
105.625
67.1667
116.552
130
395.417
147.568
407.727
169.565
347.75
14.1304
132.321
346.667
386.176
293.378
435.5
224.079
248.393
291.296
132.954
416
136.5
152.941
130
304.2
150
381.875
106.466
181.552
165.75
105.405
116.618
69.3333
160.179
1.3507
120.37
147.727
108.333
203.965
300.926
174.828
249.999
309.524
246.618
241.719
175.5
260
154.375
222.368
203.966
191.75
273.542
248.529
359.667
180.227
286
137.647
108.333
305
252.2
2.5
139.286
130
176.042
173.333
195
341.25
301.052
52
22
8.7008
107.586
89.375
151.667
205
237.25
191.905
76.6667
299
139.286
97.5002
85.8927
180
199.333
154.074
82.5677
0.2453
61.8293
146.714
132.321
383.499
200.735
255.667
94.079
105.238
77.5806
114.706
191.061
173.333
239.2
144.857
130
137.222
212.931
287.083
475
170.345
223.6
249.737
234
111.042
205.833
340
126.389
221
125.938
115
195
16.12
18.2915
24.1429
213.571
224.546
190.667
232.143
180.556
208
370
292.5
104.722
190.938
190
113.75
209.444
301.786
174.688
276.957
451.579
230.286
253.809
191.905
206.818
216.667
292.5
328.095
113.75
408.572
2.0155
93.8889
126.177
1.1337
169
221
167.632
231.562
303.333
143
156.482
193.673
108.333
106.786
288.889
21.015
272.188
236.053
39.3023
14.625
187.353
138.784
195
325
251.875
169
240
119.167
272.5
115.227
292.5
244.524
370.882
292.5
370
28.6765
18.871
273
205
178.75
175.676
285.435
264.333
141.471
343.2
0.3824
260
146.25
167.917
155.435
20.9677
26.8966
15.3947
127.5
110.217
211.25
260
208.382
124.091
78
205.833
279.5
157.083
216.667
130
254.348
177.667
415
379.167
238.333
237.714
236.053
92.2581
191.579
200.417
78.6842
110.741
351
317.778
290
390
162.5
269.286

## Sheet: Supp Figure 8
Speed (nm/s)
121.034
109.571
339.445
171.6
0
1
59.6939
101.111
54.9138
0
106.053
400.833
1.6667
1.5354
8.2394
1.8523
45.9483
27.4444
68.8235
54.4186
3.8409
252.778
413.948
239.474
232.143
177.5
240
2.2727
213.958
102.917
266.29
1.9847
0.1096
0.6915
9.5902
4.1053
215
130
89.074
96.2963
331.499
144.131
173.333
180.323
0.6771
0.52
17.7273
185
145.758
16.4789
1.8056
25
0
18.1395
130
0.8442
195
105.978
22.1591
70.7778
1.6049
0
2.0745
93.8889
0.7443
15.5785
0.7975
0.9286
6.8421
5.7143
5.5859
4.4241
1.4773
14.8246
0
37.1429
25.2041
125
123.5
30.6604
65
0
0
1.5294
33.4848
170.147
175.5
43.9706
31.8085
99.4118
174.2
10.6123
3.0162
12.218
0
0.461
0
34.6667
2.474
180.323
125.806
135.652
12.7174
80.1163
0.4626
23.6364
20.5612
10.6122
408.572
103.236
184.167
118.182
0.9091
6.2174
0.3202
0.8497
57.353
223.167
0.689
0
15.4237
0.2174
6.5436
27.8571
1.8056
1.04
2.7311
0
162.5
163.913
207.639
107.805
319.091
212.333
0.9028
225.233
75
333.667
332.222
316.875
316.333
275.294
272.188
0
30.875
1.4029
1.5663
35.1351
2.7829
97.5
1.6839
178.226
101.111
2.2807
9.4444
390
245
105.625
541.667
248.182
338
0.5462
49.9276
57.4418
3.9394
47.7941
8.3571
36.1111
1.3265
1.3265
0.8228
6.2234
9.8113
13.3562
1.7354
7.8788
0.2381
1.6318
9.9153
205.833
100.135
238.333
195
130
62.6786
53.7931
13.4333
15.6897
0.3846
183.696
1.6116
1.8895
6.6822
12.6549
178.333
135.909
1.5529
169.722
139.286
273
205.833
28.1081
1.9637
5.596
16
131.757
13.1048
127.593
267.222
0.942
6.763
62.2917
9.9597
88.9474
278.571
245.87
287.083
222.368
297.917
0
25.3659
9.2857
19.2593
7.4286
81.25
132.097
175.377
10.0368
393.421
340.758
2.1875
71.3195
60.5172
0
1.1818
11.6071
19.0244
97.5
7.8788
135.2
94.3548
97.5
1.9831
203.965
182.619
184.516
50
25.7292
222.368
171.364
368.333
1.533
3.4821
163.913
135.652
1.2776
1.383
31.2963
1.4773
20
71.5
26.2766
23.8333
110
111.8
147.727
5.4167
14.0196
14.4819
0.6878
45.7407
3.0537
30.5102
413.214
97.5
110
18.3333
4.6429
232.143
122.353
13.2407
1.95
192.045
281.666
184.167
177.433
234
218.637
121.875
151.667
177.069
1.2745
121.034
123.5
0.6404
72.7381
13.5417
4.8507
0.4362
1.1143
16.25
17.1528
8.5526
7.1094
23.6364
11.375
118.529
2.0062
0.3736
5
14.2857
22.6087
14.717
9.0278
7.2589
18.871
15.2344
0.1923
122.353
30.875
22.1277
0.2851
26.2097
118.182
166.739
12.4834
0.1868
15.4762
6.8421
40.4444
10.1111
185.714
103.519
0.4779
17.1698
7.6471
12.2277
20.2222
60.6666
40.814
7.9873
233.594
16.9565
146.508
158.039
135.417
437.667
12.0028
21.5038
1.9797
14.2683
9.6622
15.9184
7.6638
195
3.6932
0.52
1.1017
0
7.6471
4.8431
3.9394
17.3333
16.6892
0.7647
1.3265
30.4938
48.3333
16.4019
2.9213
11.0976
2.3214
0
21
25.4902
10.0368
6.1839
2.5
12.803
9.0183
1.2942
10.1445
114.884
57.7778
27.6027
0.8904
0.5652
21.6667
44.2
20.9677
13.1193
20.0342
2.7465
0
10.6926
4.1935
63.4146
52.4193
9.2857
132.5
284.375
245.556
16.0145
2.5
8.0505
1.1818
1.831
156
21.0294
30.9524
21.6667
22
208.788
306.428
447.778
216.667
119.87
76.3043
113.226
351
9.0099
16.1465
11.0217
2.0635
5.6629
1.831
245
75.4
133.611
242.273
6.5
1.0484
1.6456
68.25
113.043
165.208
123.906
5.0781
41.7857
0
73.5526
3.3333
7.1724
6.8114
4.0909
0.8025
11.1217
22
2.549
94.1379
92.5757
81.9
120
252.353
51.0127
98.5484
123.158
6.0938
180.323
149.118
155.278
124.583
1.484
7.3034
5.9477
27.8571
0.5118
12.093
0.7609
0.6633
42.9464
1.6667
4.3333
0.5803
4.1401
1.2871
1.2745
190
285.278
213.958
144.083
108.333
103.103
89.6552
283.947
96.7073
195
171.786
12.4204
6.4751
0.7647
0.311
83.5714
7.9151
1.1304
7.3864
0.6701
137.647
141.143
109.828
0.471
5.2
1.1403
114.706
191.176
16.25
0
0.3476
22.1591
13.4483
1.1927
9.2857
209.677
195
227.5
94.5455
390
122.778
278.572
3.25
58.1579
122.778
107.25
176.429
169
148.958
307.895
209.677
16.9178
8.9749
8.6667
0.405
21.125
10.3271
2.7576
48.3333
17.5675
2.2414
1.413
2.4074
53.7931
33.1915
51.3953
91.6667
150.172
202.8
250.37
2.6712
2.7197
25.4902
2.6
5.7635
14.4444
314.6
233.518
1.2621
19.5783
36.3235
1.5234
1.7568
19.7826
14.2857
50.7812
9.1083
20.3125
0.3095
0.5727
247
162.5
234.565
35.5952
8.2979
0.7014
6.1321
59.0909
11
0.9702
48.75
67.1667
62.1111
6.6667
13.2796
18.012
10.6289
1.7808
10.8333
1.8786
297.143
325
271.818
303.333
236.053
390
295
211.25
328.421
345.526
289.25
428.519
143.684
57.9091
113.75
9.0698
325
151.667
2.4074
30.9732
1.1927
62.5472
13.6842
4.0625
26.3006
45.8823
57.5714
36.1932
46.25
74.2858
10.4113
0
12.0109
0.9112
1.383
0.7647
1.3176
299
133.824
96.6667
174.318
125.185
135.735
136.19
16.8374
8.3712
90.6061
238.333
382.778
175.5
8.7008
7.9054
20.0909
11.0377
0.5417
287.857
130
273
87.4999
22.1
2.8261
5.8209
0
21.6667
20.4795
5.5642
1.8571
9.2857
4.5614
28.5366
35.1351
103.594
297.143
0.9499
0.3133
18.9781
23.3152
4.8
220.278
244.706
197.5
520
11.5962
2.1311
1.6667
16.6279
21.6667
0.9559
203.125
87.9412
200.909
128.523
225.589
144.13
0
0.4987
114.524
125.938
157.083
5.6972
1.3
69.8148
1.0744
0.9559
9.4138
10.6364
4.875
8.7313
1.2745
190
217
202.5
196.548
128.774
184.737
209.625

[truncated: 4 more sheets: Supp Figure 9, Supp Figure 10, Supp Figure 11a, Supp Figure 11b]
