# Supplementary material for: Peptidoglycan synthesis drives a single population of septal cell wall synthases during division in Bacillus subtilis
Source: Nat Microbiol. 2024 Mar 13;9(4):1064–74. doi: 10.1038/s41564-024-01650-9 (PMC10994842; doi:10.1038/s41564-024-01650-9)
Supplement: Supplementary file 22 — Statistical source data. [file 41564_2024_1650_MOESM22_ESM.xlsx]

## Sheet: Figure 1f
Velocity (nm/s)
6.2444
-10.4126
11.261
6.0593
6.0593
10.7616
16.9565
1.1017
-15.2652
-15.2652
-3.7261
-9.6296
9.2857
-11.4805
-11.4805
0.3485
0.3485
13.2796
13.2796
-8.4416
-8.4416
-0.8065
-0.8065
3.2167
-9.6622
11.1684
-7.6471
12.7451
0.5882
0.5882
8.3742
8.3742
-15.3161
-15.3161
-1.7538
16.25
-22.3438
14.6569
-11.7972
-12.8926
-12.8926
0
0
8.9739
14.2683
-8.254
-5.2211
11.3044
-11.9911
-12.5439
-12.5439
6.206
6.206
-32.8788
-231.111
156
-195
138.125
-359.667
100.75
-136.132
72.5001
-163.704
37.1428
254.8
-149.5
227.499
-157.857
115.946
-184.167
179.706
-183.695
-1.425
-1.425
-10.6849
-10.6849
8.9655
8.9655
-11.8347
-11.8347
-0.6179
-0.6179
-1.9476
-55.7143
52
-1.7257
8.8636
8.8636
-0.1123
-0.1123
-6.5
-6.5
7.6038
7.6038
7.0098
7.0098
-9.9531
-15.5224
-0.5462
6.0761
8.6283
-3.1967
11.0581
-14.4444
1.413
1.413
0
0
7.0652
-78.3824
249.167
-5.7113
17.7273
-12.7174
-5.5993
-11.114
8.7838
-13.1646
-13.1646
2.7744
-1.1504
16.9328
-10.1562
-16.4078
-142.037
176.429
-140.833
83.5714
-108.333
62.2917
1.6414
12.5
-30.5882
44.8276
-74.2857
3.0233
-14.625
-14.625
-14.1954
-14.1954
13.9931
13.9931
-5.5189
-18.012
39.5652
-12.1875
-12.1875
-17.5177
-29.1667
-3.0952
-14.4621
-14.4621
-10.2315
5.2703
-172.059
215
-87.5
73.6667
15.2685
15.2685
-16.0588
-16.0588
-7.8112
-14.7266
0.619
0
0
-9.8256
-9.8256
16.039
16.039
9.5122
9.5122
-13.8931
-13.8931
17.9082
17.9082
3.4541
18.5714
-14.3684
-6.9643
-183.529
265.909
-20.9677
151.667
-235.625
-9.2857
8.791
8.791
-2.1629
-14.3987
13.7429
-14.322
65
-4.875
-53.4247
-41.4894
102.143
-140.263
1.8958
-76.4706
143.929
-102.632
70.4167
-94.5455
113.475
0
-122.778
292.5
-125.357
-1.7931
-1.7931
-15.2344
-15.2344
24.6836
NaN
81.8518
-104
-4.0415
-4.0415
6.5225
-3.9503
11.2972
-15.7576
-15.7576
22.551
56.5217
-120.714
165
-47.2727
79.7727
-8.125
13
-50.431
-50.431
11.4286
11.4286
-3.8235
-3.8235
-12
11.6071
-44.6875
158.889
-221
60.9375
-166.111
281.667
-102.143
0.4483
0.4483
3.3704
3.3704
7.9717
-11.0638
108.333
-30.5882
78
-35.4545
57.7778
-65
87.1951
-12.5
-5.5398
-5.5398
-8.5849
-8.5849
-16.25
-16.25
3.6599
11.7255
-15.1869
3.1707
9.8016
9.8016
6.25
6.25
-11.6667
-11.6667
-2.0968
-2.0968
-2.5
-2.5
-2.9003
9.7279
-10.8333
13
18.1395
4.8148
-17.1053
-17.1053
10.6364
10.6364
-10.8333
143
-287.857
541.667
-343.571
325
-213.571
2.6531
143
-155
78.5417
-172.391
108.333
-0.8725
-12.1333
18.2812
-39
2.4074
2.4074
15.6
15.6
-1.383
-1.383
1.8224
24.375
-18.9091
22.75
14.1304
14.1304
3.0374
3.0374
6.8421
6.8421
11.9266
11.9266
12.5439
12.5439
-8.9655
-8.9655
11.3303
11.3303
-8.5246
-8.5246
15.4237
23.7805
-3.6111
-0.5603
-0.5603
-0.7558
-0.7558
-18.8085
-123.158
99.0476
-21.3333
-1.4773
-1.4773
-2.0312
-2.0312
-14.75
-16.4592
0
0
0
14.717
14.717
9.4159
16.5079
-20.4286
12.2642
-11.375
-11.375
3.662
-60
40.4444
23.6364
23.6364
-1.184
-7.3034
13
-10.1961
-4.1401
-13.7647
7.2222
4.1553
-10.1961
16.6667
8.4052
8.4052
7.0543
7.0543
3.5504
-8.3571
15.4455
-1.9403
2.0222
2.0222
3.3892
-12.602
11.25
-13.8667
12.037
12.037
-18.3962
-18.3962
1.0859
1.0859
2.1959
17.0492
-13.8345
19.0517
2.6621
14.5146
-16.3964
14.1954
-117.534
-357.5
151.667
-229.125
130
12.3592
12.3592
-26.8421
16.7978
-13.9286
-142.717
22.4812
3.75
-65
112.273
-234
6.5385
34.2105
-85.5263
15.8779
-13.7647
-13.7647
-0.2632
11.8182
-3.724
-0.9343
38.5185
-34.4118
28.8889
-18.5714
18.9583
-51.0714
10.4839
-14.6774
5.2963
14.4948
14.4948
15.0251
15.0251
9.0698
12.037
-6.1905
1
1
4.7195
0
33.2558
0
-3.4667
-3.4667
-6.8824
-6.8824
-8.0745
-17.7273
0.7738
-2.4224
-15.531
182.001
0.3186
-158.261
-509.167
157.857
-218.214
195
-316.875
9.6535
9.6535
17.6754
17.6754
0.4962
9.6894
-14.1584
2.8261
2.8261
-17.3944
77.381
-118.696
-13.9286
-10.0266
-10.0266
-1.2714
11.8581
-14.1451
6.6912
11.4605
11.4605
2.7083
2.7083
9.5527
13.1579
-3.9394
-0.5752
-0.5752
1.4607
1.4607
-9.4159
-4.0206
-13.8889
14.7931
14.7931
-8.0791
-8.0791
-11.0377
-11.0377
17.8185
17.8185
16.25
16.25
1.2264
22.0536
-17.1528
19.6711
8.9556
12.1333
2.6
-12.8895
-12.8895
-2.1667
-2.1667
-10.2632
7.2222
-15.061
9.8201
17.3022
-21.4433
16.0469
19.8357
19.8357
8.9074
8.9074
1.7808
1.7808
-4.6429
-4.6429
-6.6912
-6.6912
-2.4621
-2.4621
2
2
-0.4419
23.6364
-8.7408
9.1667
-56.3333
-3.9
-3.9
4.7351
13
-4.5775
-5.6522
-5.6522
4.4175
4.4175
-17
-17
-10.0368
-14.9671
-3.7917
-8.9041
-8.9041
2.2034
24.7619
-23.6364
14.4314
14.4314
16.4925
16.4925
2.7083
2.7083
-7.6126
-7.6126
-93.8889
-93.8889
-6.6535
-6.6535
-3.0952
-3.0952
-1.3131
-8.4615
8.125
2.5562
2.5562
-6.2903
-6.2903
-7.8788
-7.8788
3.4211
3.4211
2.0791
-5.6522
6.2145
-0.2621
7.5263
-5.098
-13.0261
-86.1957
-8.452
1.5
-0.5118
-0.5118
0.942
0.942
-5.1181
-5.1181
5.6651
5.6651
-1.6883
-1.6883
1.7687
1.7687
-2.7132
-8.4943
0
-1.25
-1.25
-1.5
-1.5
4.1935
4.1935
-2.2178
-2.2178
0
0
11.4
17.7861
1.0484
-7.7119
-7.7119
8.7248
8.7248
0.9531
0.9531
-8.491
-8.491
9.2857
9.2857
17.68
17.68
-10.7193
-10.7193
2.1959
2.8261
-16.5686
2.4413
39
0.6771
-0.26
-0.26
13.8931
13.8931
1.7426
1.7426
-3.8691
-3.8691
6.697
6.697
-4.7445
-4.7445
0.3949
5.1101
-3.398
-9.2857
-9.2857
0
-9.6087
5.0922
-2.1429
-2.1429
0.2539
0.2539
13
13
-3.1616
12.9078
-7.7267
5.6769
12.7174
0.9489
7.4051
7.4051
1.5409
1.5409
10.3049
10.3049
6.1905
6.1905
0
0
-0.8075
-0.8075
5.9091
5.9091
2.6859
2.6859
1.0484
1.0484
7.0124
-7.006
9.9498
4.3985
12.0109
0.3736
-0.9286
-0.9286
14.232
16.6165
-1.625
-0.9524
-0.9524
0.8125
0.8125
1.5559
-4.4474
7.6882
0
0
-2.54
-7.4779
0.7715
-0.942
-8.7113
2.0968
2.0583
2.0583
-0.4452
-0.4452
-9.8222
-9.8222
1.2381
1.2381
16.5121
16.5121
2.221
2.221
14.717
14.717
2.0594
2.0594
7.2532
7.2532
2.0312
2.0312
49.7391
188.036
5.2299
13.2796
13.2796
1.9697
1.9697
11.5891
-16
181.072
0
6.7241
6.7241
0
0
-1.7411
-1.7411
0
0
1.3872
1.3872
-3.658
-18.1395
-0.3457
8.3763
8.3763
4.1489
4.1489
0.7143
0.7143
-2.8017
-2.8017
24.2157
24.2157
1.789
1.789
-5.7143
-158.889
149.118
-148.2
59.4681
-118.529
109.687
-138.125
209.444
7.7447
79.7728
-37.6316
14.1667
1.3471
1.3471
1.5046
1.5046
2.8261
2.8261
0
0
20.1724
20.1724
1.656
1.656
0
0
-6.7367
-11.8444
1.9697
-4.4318
117.963
-198.823
4.0625
4.0625
5.5888
5.5888
4.5253
7.4869
0
-2.0222
-2.0222
0.2031
0.2031
7.156
2.3926
195
0
-34.1852
100.455
-254.583
41.3636
-281.667
162.5
-28.1667
-335
50.0676
-398.125
235.625
-399.287
119.167
-144.445
460.417
-4.3947
-9.3916
-0.8713
-12.8571
-12.8571
-5.1587
-24.8936
30
-16.25
-2.1382
-18.5714
4.1667
-28.7705
27.4444
17.0492
17.0492
17.7273
17.7273
6.537
13.9485
-10.7339
11.9903
1.5854
-0.9793
2.8889
-7.9412
5.5
-17.7273
-17.7273
-4.1801
-8.3463
15.6481
6.284
6.284
9.5122
9.5122
6.6667
6.6667
25.2239
70.3061
-0.7647
0.983
-13
18.0555
-15.4124
14.625
-1.8056
9.1549
2.4684
2.4684
-31.6216
203.667
-14.8571
-361.111
214.5
-27.4219
153.636
-277.727
0.2289
0.2289
2.0849
-8.125
6.1905
6.2593
19.3243
-9.5902
-6.8063
-18.871
4.6429
-6.3514
-14.4444
5.7176
-18.932
0.2838
4.0088
-3.3766
0.6098
12.4232
-13.8125
-3.6563
16.8702
-96.3793
2.1895
0.8667
10.2632
-0.2826
-1.5476
-1.5476
0
0
0
0
-39.7761
-364
149.118
-177.273
180
-121.875
-41.1881
-349.375
153.4
-468
110.5
-231.4
65
-1.3265
18.0556
-26.5306
28.5366
-20.9322
14.4444
-9.6296
1.7333
-3.8691
12.5
-21.2245
0.6989
10.1562
-10
23.9474
-3.9527
-0.3403
-16.25
-1.5854
-11.2776
-14.2017
-2.4684
0
0
4.6651
-9.2857
11.6906
5.5914
-20.5263
12.2973
2.7388
13.3406
-16.378
-4.0625
-4.0625
26
26
7.5
20.0617
2.5366
-17.0238
-17.0238
13.1884
13.1884
-3.6111
-3.6111
12.4265
12.4265
-0.4493
-0.4493
-2.3698
19.3617
-15.7083
20.8
-5.8076
-16.3408
11.0268
4.8286
4.8286
1.8786
1.8786
0.9774
0.9774
14.4444
14.4444
19.8907
19.8907
-33.843
108.333
-135.417
125.806
-245.555
130
-211.25
99.8215
-467.188
303.333
-705
215.313
-287.083
-2.3214
-2.3214
0.2439
0.2439
16.25
16.25
1.5187
-24.375
19.6032
11.3372
11.3372
17.931
17.931
4.6018
3
-22.4138
10.1111
-13.6842
-13.6842
-7.0833
21.3115
-155
-3.1452
260
1.6095
10.8333
0
-3.8922
-3.8922
13
13
14.2381
14.2381
-1.1108
10.8333
-16.6972
0.06214
-11.6348
-157.857
20.8929
-306.428
183.182
-69.3333
1.5116
-62.5926
0.272
-11.0853
-22.6984
0
13.3333
13.3333
-2.5341
-23.4426
0.2876
-0.8025
-0.8025
-4.0625
-18.3333
1.2381
-2.9885
-2.9885
-9.3493
142.581
-131.97
3.4667
-241.429
27.3
27.3
-4.0103
22.2857
-9.2527
3.5616
-0.583
-0.583
-3.2828
-3.2828
-14.3633
67.6
3.8032
-54.7368
51.0714
-281.667
0.5462
0.5462
-0.2439
-1.6387
36.5625
1.5854
10.4598
10.4598
8.125
8.125
-10.8333
-30.1786
3.4211
20.8
68.8235
-3.9394
0.6794
0.6794
6.6741
56.3333
3.11
1.625
1.625
11.9632
11.9632
-1.1818
-1.1818
1.5768
-7.9755
9.0625
-3.4447
-15.021
10.6122
4.0625
4.0625
-1.7033
10.1562
-8.069
1.3302
1.6613
-3.7681
25.4348
-1.0077
0
0
6.0937
6.0937
7.9773
14.8425
-1.3979
1.1747
1.1747
-2.3636
-2.3636
-4.1053
-4.1053
9.6296
9.6296
-5.367
-43.9189
-1.792
1.1064
1.1064
-0.2471
-0.2471
-1.3052
-10.5405
2.6
-12.1475
-17.2512
-0.6915
0.2038
0.2038
6.2903
6.2903
8.5815
13.8802
2.378
1.7857
4.9242
-1.9578
0
5.1316
-5.9391
-4.8925
-4.8925
-16.4925
-16.4925
-3.9796
-3.9796
4.6763
14.9324
-7
2.8086
10.3723
-7.6471
-7.119
-13.8426
0
-1.4016
-1.4016
-19.1946
-50
55
-92.5
33.4848
-83.0556
58.5
-31.2
-370.5
100.454
-294.211
195
-390
96.7073
-292.5
81.25
-256.389
341.25
19.7826
19.7826
2.9569
-146.25
200.417
-111.429
177.273
12.381
-133.095
106.167
-133.421
-3.4211
126.389
-234
119.737
-110
108.333
-242.273
108.333
1.2821
14.1304
14.1304
8.6283
8.6283
5.184
-1.413
13.7324
-1.25
-1.25
1.7727
-17.875
8.06
1.3788
1.3788
0
0
23.6864
23.6864
1.2621
1.2621
0
0
-0.3171
-0.3171
2.686
2.686
0.5702
0.5702
0
0
-5.9806
-13.6341
17.5676
-16.7526
-12.9282
-12.9282
14.4444
14.4444
5.2
5.2
16.25
16.25
-3.227
-19.7826
14.5395
-17.8899
22.5
-14.9324
16.0274
-13.6842
3.6819
2.1547
10.9091
-1.9259
13.1313
13.1313
6.6893
12.5667
-14.0722
18.1618
-11.5556
14.2581
-2.3111
99.4118
-139.286
91.7647
-109.474
133.421
-75
151.667
-92.3
221
-92.0833
0
0
10.4
10.4
2.7083
2.7083
5.7095
10.9292
-11.1429
-11.8182
-11.8182
-1.3131
-16.25
10.6364
-6.6667
-6.6667
-25.5738
-177.894
13
-46.4285
2.6
0
0
-14.0541
-41
24.0217
-15.2551
-15.2551
-19.375
-19.375
11.1719
11.1719
0.6094
-6.2651
14.6774
-2.1311
7.4662
14.708
1.2264
-14.569
-14.569
-16.9075
-16.9075
-7.2222
-7.2222
3.6111
3.6111
10.8333
10.8333
13
13
-11.6667
-11.6667
-11.9903
-11.9903
-14.7333
-14.7333
6.2996
-10.6364
17.5217
0
-8.6145
15.7258
-18.4615
0
16.5079
16.5079
-16.8943
-16.8943
-8.9655
-179.706
232.917
5.5859
19.5
-23.0645
7.027
-19.4526
-19.4526
11.8782
26.5493
0
130
-20.0909
31.2963
31.2963
14.8101
14.8101
-13.2796
-37.6316
34.2105
-21.2727
-1.5854
-25.7292
13.8667
-4.3575
19.8611
-20.6542
-16.3074
-16.3074
1.2662
60.3571
-4.6429
7.4286
7.4286
21.9718
21.9718
-9.006
-21.3924
2.2414
21
21
-2.0745
-2.0745
-0.8667
-13.8835
10.123
-14.7423
-14.7423
-8.2105
-8.2105
6.8874
46.7188
-112.667
32.5
-1.0156
-7.2671
19.5
-13.3969
8.0548
20.4494
-21.2931
19.5
-28.4375
34.0476
-2.1667
24.2373
-19.2857
-0.6373
-0.6373
9.0698
-5.5714
19.1176
-11.5496
-16.4726
-4.0625
13.8488
17.9959
-6.6327
0.2569
0.2569
-10.8776
-10.8776
-3.7143
-3.7143
-16.4925
-16.4925
3.6111
14.5643
-13.4194
-21.8284
-21.8284
-0.8553
-0.8553
-5
-5
55.5455
225
3.0952
1.1017
1.1017
1.2127
1.2127
3.066
3.066
2.2159
2.2159
19.6226
19.6226
-14.5395
-14.5395
-4.3738
-36.3559
-0.4097
18.5036
18.5036
-3.5827
23.2143
-16.8235
11.6667
11.6667
-3.4061
-14.717
22.9412
-5.4167
9.6296
9.6296
-14.8571
-14.8571
-22.0874
-22.0874
14.0764
14.0764
14.3353
-10.9859
21.25
0.3155
0.3155
-2.8889
17.875
-19.5
-15.7295
-15.7295
3.0233
22.1591
-17.0238
-11.9304
-11.9304
23.5507
23.5507
-14.2187
-14.2187
-16.5254
-16.5254
3.6111
28.0392
-13
-2.2631
10.1562
-36.3235
20.1724
-10.6067
9.0397
-0.122
-0.122

## Sheet: Figure 1g
Velocity (nm/s)
0.595
0.4012
-0.5485
-0.7046
-1.7984
0
1.625
-0.7222
6.6168
3
1.343
0.9701
269.286
-1.884
-1.0955
0.2539
1.1272
0.9286
6.7708
-1.1207
0.9028
1.4552
0.5242
0.6566
-215.312
248.182
-167.917
0.4924
-0.2107
-0.8041
-0.279
0.5821
1.7568
-0.4693
1.5854
7.6471
-3.5135
-195
-124.222
-70.9091
0
-2.0404
4.3333
-5.6522
0.2876
0.5128
0
2.1667
-0.2249
0.704
-0.1826
0
0
1.0484
-3.5714
-0.7196
0.3565
0.8667
0.6952
-84.3243
1.2062
238.333
-1.3356
0.3928
0.3457
0
0
-0.6549
1.3501
1.1659
-0.7647
-60.6667
21.3571
-34.6667
50.1429
-0.7976
0.3258
0.7863
-0.5228
-0.5435
-0.859
2.9279
-1.6596
0
-0.4514
0.6075
-0.3892
0.8442
0
-108.333
-0.5856
-0.2472
0.4815
1.1454
1.5354
-0.2889
0
-0.6842
197.954
-0.1946
1.4054
-0.7471
-0.6191
2.2034
1.4943
0.7927
0
0.2273
54.1666
0
4.8148
1.2342
110.741
0
-68.0953
-0.4221
-1.0569
0
0.8405
0.7065
1.4444
-2.9545
0.9775
0.6566
-2.1849
106.6
-124.73
120.37
0
0
0
3.6992
179.706
7.5582
365.625
0
-0.52
0
0
-0.8125
1.2745
1.4857
0.8497
-0.5439
1.6049
0
0
1.372
1.6667
1.2871
-0.3552
-1.1733
1.449
60.5172
2
1.0598
-0.75
-14.6479
14.7024
-15.8108
0.7617
0
0
0.8228
0
-1.1404
-1.2037
-1.1207
-0.2708
-0.6103
1.3542
0
-0.2766
0
-1.5582
-0.3037
-0.4565
-0.4392
168.235
-2.9104
-0.8628
0.6842
0.9286
1.045
-5.7921
-2.9546
-1.383
4.3333
0.8904
0.4745
0
-0.5778
-0.6161
0.7593
0.8333
1.3
-0.625
-0.6373
0.3283
0.9644
-12.7174
0.5909
0
1.413
-0.2632
1.2581
1.7727
-182.5
94.138
1.7568
93.7209
0.6667
-1.2188
1.3542
0
1.7219
0.2539
-0.2234
0
0.4194
1.3542
0.9286
0
0.6701
1.0317
-0.5132
-0.7065
0
0
-0.8784
5.7595
1.2342
1.3265
0
0.7143
0.4472
0
-0.1826
0.8966
0.5242
-0.3118
-1.7568
-0.6566
2.4299
1.2695
-0.3869
-0.7738
-0.26
0.5909
1.1905
-257.5
429
-482.083
170.625
-0.5242
0
0.9559
0.8333
0.2955
-0.5118
0
-1.2264
0
0.8874
0.4621
-1.2935
-0.6388
0.9155
0
-0.3504
0.6019
0.1935
0.6633
0
-1.0879
1.3402
-4.8011
0
-0.3988
1.6352
0.9286
2.9018
160.79
-400.833
190.667
-186.333
390
3.9634
0.09545
-1.0318
-3.25
-0.9774
0.2077
0
59.4286
-74.6296
134.643
253.276
1.8056
0
2.0968
-214.783
-0.9091
0.7065
0
-2.7857
4.2857
79.1304
1.3333
2.8261
302.059
1.334
2.8761
1.6667
0.5402
1.357
1.7333
187.778
1.5663
1.7333
0.7345
1.3052
-1.6116
240
0.7738
281.667
0.619
-0.6041
-0.1771
0.2467
-1
0
-192.046
-0.2355
0
-0.828
2.2059
0.2399
253.5
0.8182
-1.7333
-2.4074
0.9066
0.3963
0
0
1.7512
-1.2364
-1.4908
0
2.621
-3.3854
0
-0.9198
-1.5476
-0.7514
-0.6171
-1.875
-0.2675
-0.5752
-0.3831
0.3552
0.3412
-0.4221
0.209
0
1.1949
0
0
-0.7429
0.3683
0
0.7027
-0.2057
-0.429
-0.8844
-0.2564
0.5221
-0.1757
0.4
0.8667
0
1.789
1.1927
0.2241
-0.9028
0.1267
0.3009
-0.5985
0
2.0233
-0.4887
0.8784
1.4773
1.3542
0
0
-0.2838
0.6667
-2.9018
-0.8369
0
0.7647
1.0678
1.246
0.78
0.1454
1.789
-0.4815
-0.7514
-0.52
0
1.4498
0
1.738
1.383
-0.1467
-1.2914
-1.2207
0.311
-0.2664
0.2664
1.8056
0.9849
0
0.2735
0.7065
0.6842
-1.9118
0.5603
0.2238
0.471
-0.7647
-1.5854
0.6842
-0.3672
-0.5652
0.7757
0.8387
2.2941
0
0.52
0.9848
1.4254
2.1812
0.5058
0.4176
1.7473
-2.4477
2.2414
0
0.8784
1.7333
-0.2928
-0.6311
-0.7358
-1.3065
-242.895
-0.2851
-1.762
-0.9155
-2.0103
1.8396
1.8056
1.256
2.1452
-0.7283
-1.0484
-1.5
-1.6667
0
-0.7429
1.1111
0
-0.2968
0
0
-1.1818
-0.8904
-1.8648
-1.625
0
-3.3333
1.1207
-0.6132
-0.4745
-0.5856
0.694
-1.0788
0.5508
0
1.2264
0.2686
0
0.7831
0
0
0.3662
0
0.8125
0.3316
-1.3929
0.3779
-0.7345
2.2414
0
2.1138
1.2829
-0.5603
0
1.4131
-0.6132
1.8246
0
0
-0.7647
1.9697
1.5294
0.4779
0.3457
1.7105
2.0967
3.25
1.9362
0.8091
1.6667
0
-0.689
1.625
2.4413
0.9811
1.1538
0
-0.828
0.3023
-0.8442
-1.4943
-1.2264
0
-0.2664
3.7356
0.942
2.4528
1.1404
-0.828
0.9155
-1.1404
-0.9848
1.5046
-0.1862
3.1707
1.8571
0.5417
5.4673
0
0.7753
-1.4662
0.7647
0.4567
-1.1818
1.0773
0.619
-1.5294
0.8553
0
0.2882
-0.7471
0.2995
-19.7321
-2.2698
0.6771
0
-0.4147
-1.372
-1.1471
-0.2975
-1.5569
-1.2452
-1.2846
3.4211
-2.3636
-1.9118
1.3265
-0.9519
-47.8302
0
2.549
0
0.3178
1.1712
1.3265
1.0156
-1.3979
0
0
-9.2857
-2.9545
-1.1207
0.6818
0
0.1776
-0.6566
-68.9
85.1724
83.871
0
0
0
0.2716
1.0104
0
-0.4981
0.8125
1.3448
0.8784
0.7096
1.1818
-2.191
-2.3214
-2.2414
-2.1667
0.2149
0.2234
0
1.9697
1.4444
0.5328
0.7831
1.1818
-1.0031
3.5135
0.6842
0.2481
0.7908
-0.2697
-0.4054
4.5614
1.9118
2.4331
-0.2766
0.5882

## Sheet: Figure 1h
Velocity (nm/s)
1.6828
1.849
2.6499
-1.3542
-1.7808
-174.318
1.1712
1.6883
0
1.0656
-1.0317
1.25
-0.8784
-0.4887
-0.5299
0.8904
-0.211
1.8056
-5.5615
0.5417
0
0
0.9192
1.5854
-2.5138
-0.2174
1.5403
-1.4773
-1.4607
-192.5
199.333
-263.421
-250.972
203.667
1.7568
-0.7163
0.6701
-2.5658
-1.681
-2.0062
1.4574
-0.8553
-0.5295
0.5652
445
-466.818
1.8571
-0.5752
1.8483
1.1765
-1.6667
-1.8572
0.5
-51.7347
61.75
-0.5603
0.4194
-0.2876
0
0
0.9819
1.9697
1.5354
1.2264
0.452
0.7429
-1.6116
0
6.7358
-11.1301
0.2955
-3.2099
-0.4643
-0.9848
-0.2025
-0.7625
0.2664
203.357
-141.143
1.1111
-0.2399
-0.3801
1.5663
0.8228
0
1.215
1.413
-0.5078
-3.0952
-2.9546
0.8628
1.5854
12.037
0
0.3939
87.4138
-1.7105
1.5476
-0.6056
-0.4088
0
0
0
225
0.4962
2.4375
-4.5217
2.6
0
-0.461
0
-0.6964
-1.087
1.9403
1.1712
4.4318
0
0
0
1.7568
0
158.889
-266.5
103.451
-150.682
266.019
-275.6
362.742
-148.2
1.1818
-8.254
1.1607
0
0
0.8202
0.5159
0.7927
-2.0968
-0.6436
-0.4758
0.7314
0
104
-131.912
75.4
-68.25
0.7143
2.0312
-2.2609
0
2.1667
3.9796
-1.0924
0.4483
0
0.3385
0
2.0968
1.2935
0.5328
-0.7222
0
-2.2159
0
-2.6
0
-2
-0.5982
1.0656
1.2342
1.1017
-0.6457
3.1413
-0.26
0.4924
2.8889
1.4525
265.909
0
0.9774
0
1.1111
0.7091
2.1488
-0.141
-0.4248
3.7681
2.3266
0
87.9412
1.3
0.9091
0
-0.6132
0
-0.8
-2.5
2.6531
0.2743
-2.4375
-0.6866
-4.6685
1.4444
0
-1.1757
-1.5805
-0.3283
-0.3155
0
-0.314
0
1.6667
0.7065
2.0967
1.04
-1.6667
0
-6.2903
0.842
-0.6633
71.2903
-4.3919
-8.5714
2.8017
0.5118
0.5579
1.1818
-0.3846
0.9559
3.0232
0.7471
-2.0767
1.0656
0.65
0
4.4218
-3.6364
-2.6423
-0.5652
-1.7568
0.4101
0
8.062
-0.6393
-2.0198
2.352
-2.2674
-0.619
-0.8228
0.7617
-4.5349
-0.2697
0
0.1816
1.9038
-1.4885
0.3421
0.942
0.5
0
0
2.4863
-1.2264
0
0.3439
0.6771
-1.3655
-1.1125
-1.1818
1.3684
1.6753
1.9006
-8.3333
1.8958
1.9403
0.6544
-0.5118
0.3686
1.413
2.0635
21.6667
2
-0.65
-1.6766
-1.2411
1.1607
-2.6531
1.8763
-52.8125
-1.7687
-0.9848
0.9286
0.7927
-218.214
325
-92.3684
-1.8571
-0.8333
2
-0.5039
-2.0062
0
0.5936
-1.4773
0
0
187.778
0.6842
-249.167
305
-231.562
2.1429
-1.7636
0
-0.5462
2
0
-1.1304
2.0312
1.4943
-0.321
-0.8744
0
1.7568
-0.9286
-0.9559
-0.7182
-0.7738
0
-1.2935
1.9697
-2.0776
0
0
-65
36.1111
-45.8824
2.1622
-0.1816
0
-2.1812
0.6701
0
4.875
0
0.8125
0.7647
-1.0541
0
-0.6989
-100.454
-0.7831
-1.2037
-0.9155
0
-1.2264
0.1321
0.8228
0
-0.2616
0.3125
1.6387
1.8932
0
-4.225
1.2597
-0.6019
-5.2703
-1.2745
0.5669
-0.3125
-0.8966
0.4153
-1.3472
-1.5476
-1.875
0.7263
0.3504
-0.7879
0.2117
0
0
0
0.2579
-0.4483
0.7091
1.8571
2.3214
-0.2226
0.9091
0.3351
0
-0.9848
-0.4088
-0.2968
3.4211
2.6351
1.2037
1.4773
1.4773
79.4444
0.3439
0.5508
1.1304
2.3214
0.4924
0
1.1747
0.9155
-0.6806
0
-1.0656
-0.2826
-2.3589
-1.0569
0.2714
0.6019
0.3672
0.8125
8.9113
-1.7105
-1.0156
2.3494
0.7169
2.2674
1.1207
-0.7831
0.2851
-5.5085
0
-2.2414
0.7992
-0.6065
-0.1688
115.87
-189.8
223.438
2.1667
1.25
0.7784
4.4828
2.0312
179.706
-3.7143
29.25
2.7311
-31.087
154.762
132.167
-176.429
2.7246
0.6566
238.333
-3.8614
0.5462
1.9697
-3.0132
0
-68.2499
3.8235
50.2273
-130
39
-0.9559
355.334
-0.3333
1.3472
-2.2034
0.8298
-1.9118
-427.632
223.889
1.3078
-14.5041
0
-29.25
-93.8889
277.728
1.5234
