# Supplementary material for: Peptidoglycan synthesis drives a single population of septal cell wall synthases during division in Bacillus subtilis
Source: Nat Microbiol. 2024 Mar 13;9(4):1064–74. doi: 10.1038/s41564-024-01650-9 (PMC10994842; doi:10.1038/s41564-024-01650-9)
Supplement: Supplementary file 23 — Statistical source data. [file 41564_2024_1650_MOESM23_ESM.xlsx]

## Sheet: Figure 2a
Minimal media, 30C	Minimal media, 37C	Rich media, 30C	Rich media, 37C
Velocity (nm/s)	Velocity (nm/s)	Velocity (nm/s)	Velocity (nm/s)
8.0376	-0.9028	6.2444	-211.628
-1.9697	103.648	-10.4126	113.286
2.1667	-272.381	11.261	-121.25
-13	-311.458	6.0593	250.93
3.7723	-216.667	6.0593	-114.884
2.621	-258.088	10.7616	299.302
-18.3962	71.7532	16.9565	-1.1087
-3.0952	-9.4138	1.1017	-148.139
6.1649	0	-15.2652	-24.7619
-2.6531	-86.6667	-15.2652	34.878
4.9367	1.2914	-3.7261	1.5167
-0.4676	325	-9.6296	2.2318
6.9509	-309.4	9.2857	184.737
260	264.062	-11.4805	-278.571
-169.342	331.5	-11.4805	143.684
-237.25	381.875	0.3485	4.8148
1.449	260	0.3485	-0.5963
-4.9136	10.2362	13.2796	-187.312
0.828	-15.6897	13.2796	-327.826
-5.7018	0.4924	-8.4416	195
-5.4593	-6.5	-8.4416	208
5.5882	10.1376	-0.8065	-177.667
-8.8136	-6.3934	-0.8065	-219.556
4.7425	134.643	3.2167	11.0169
12.3809	0.4545	-9.6622	-71.8421
1.3542	-245.87	11.1684	0.6771
0.6056	164.211	-7.6471	40
8.6093	-11.4096	12.7451	22.8873
-1.1818	1.3333	0.5882	-247.619
1.7411	0.5567	0.5882	98.5484
0.3955	24.1429	8.3742	-1.6714
-7	-10.9346	8.3742	65
5.1181	20.2359	-15.3161	-95.7895
-2.0833	-34.7674	-15.3161	182
9.5588	10.4102	-1.7538	-136.5
-6.3898	-11.4706	16.25	12.6451
10.4839	12.8395	-22.3438	3.575
-7.6837	-6.5	14.6569	-8.6667
5.2099	0.2814	-11.7972	4.5187
5.596	-2.1242	-12.8926	-242.273
-19.2593	306.429	-12.8926	7.5833
25.7547	-260	0	10.8333
-19.0826	2.6765	0	-13.8603
24.7619	-103.409	8.9739	196.97
5.8607	-1.9355	14.2683	0.942
2.6738	-0.2826	-8.254	0.3801
4.125	0	-5.2211	180.556
-36.2295	11.4035	11.3044	-287.083
0	3.3854	-11.9911	0.2658
-10.7216	-3.8012	-12.5439	0.7358
-0.9353	138.478	-12.5439	23.75
4.7273	-294.667	6.206	177.273
10.4	-215	6.206	2.4074
-223.438	-0.6633	-32.8788	251.333
5.6115	-1.1573	-231.111	-217.414
1.7568	-124.265	156	285.161
2.6139	0	-195	-482.857
11.9737	-108.333	138.125	260
0.9155	163.704	-359.667	-165
-126.75	-176.429	100.75	0.6
-3.25	-0.583	-136.132	109.571
-3.3854	0	72.5001	-220.278
1.9006	21.6667	-163.704	294.667
-170.345	-16.5455	37.1428	231.323
68.25	3.1837	254.8	-1.5476
0.4545	35.9821	-149.5	-313.792
0	-132.708	227.499	233.236
1.2976	121.522	-157.857	169.342
79	-240.217	115.946	-236.053
-96.9492	-19.6354	-184.167	236.053
188.906	-0.5677	179.706	0.8904
-4.5646	-6.4539	-183.695	-80.3947
132.407	0	-1.425	200.417
-81.9565	-13.4483	-1.425	-227.5
62.7193	4.1107	-10.6849	-237.059
2.766	-11.9014	-10.6849	248.182
-1.6898	-17.1528	8.9655	-106.167
4.3919	-1.4054	8.9655	36.0241
-0.2529	0	-11.8347	-50.1042
-1.4029	-2.885	-11.8347	103.649
-6.9799	22.9048	-0.6179	-275
0	-53.9362	-0.6179	1.4444
-1.0052	25.6061	-1.9476	13.1048
-2.0968	-47.561	-55.7143	-0.7855
3.5616	0	52	-75.5814
-7.7523	-13.4021	-1.7257	85.6818
0.272	7.459	8.8636	0.2019
3.8487	153.636	8.8636	-248.182
4.0625	-106.786	-0.1123	-282.941
2.3214	15.8853	-0.1123	163.548
0	-50.8695	-6.5	-164.667
3.4424	35	-6.5	192.903
0.414	-31.0227	7.6038	-517.045
8.9837	28.4375	7.6038	-22.205
1.413	-11.5323	7.0098	27.5369
-0.5909	-2.1667	7.0098	-247.419
-7.1373	11.1261	-9.9531	248.182
15.4762	-21.6667	-15.5224	-548.889
-3.4375	14.6893	-0.5462	-172.5
-1.7489	-8.3333	6.0761	-112.667
-65	21.3571	8.6283	-10.9124
65	1.3131	-3.1967	-21.6667
-7.4907	9.4792	11.0581	17.8148
0.2686	6.9149	-14.4444	-6.5899
0	-394.333	1.413	24.6552
-9.223	-284.074	1.413	-24.7619
0	50	0	9.9048
-4.0405	-124.348	0	-23.7302
-0.6599	38.7234	7.0652	-1.2188
9.5301	-3.3399	-78.3824	42.6866
8.5659	201.5	249.167	-0.6311
0.7182	-223.261	-5.7113	12.8102
-6.5409	-12.037	17.7273	1.4607
5.8767	12.7174	-12.7174	-68.7143
-7.1691	0.5447	-5.5993	18.3962
1.3265	0	-11.114	-7.9825
155	236.053	8.7838	231.562
-160.952	161.2	-13.1646	-82.3333
127.5	-142.581	-13.1646	156.482
-1.0156	52	2.7744	0
2.044	-16.378	-1.1504	12.1207
-1.2745	13.125	16.9328	9.6296
-4.1489	-8.1425	-10.1562	-26.5493
5.2	11.9737	-16.4078	7.1094
8.125	-126.75	-142.037	1.3131
0	-83.8709	176.429	0.2838
-254.348	218.948	-140.833	0.2281
-46.4286	-401.304	83.5714	81.25
134.194	-299.464	-108.333	-182.812
-14.0833	89.375	62.2917	99.2105
135.417	10.2806	1.6414	107.391
-0.3368	16.6111	12.5	109.828
0.5485	-17.4731	-30.5882	-47.2727
1.56	17.0238	44.8276	100.75
227.5	-1.3	-74.2857	-172.5
304.474	-61.2209	3.0233	93.4375
-2.2222	260	-14.625	-249.167
150.893	-192.045	-14.625	-227.5
-181.316	130	-14.1954	136.5
220.278	-19.3243	-14.1954	-151.667
-172.391	-252.778	13.9931	-0.7471
8	217.75	13.9931	30.553
-7.8788	-272.188	-5.5189	-25.2083
0.7471	88.8776	-18.012	31.157
-7.6064	-14.0196	39.5652	-3.4211
-0.3951	20.15	-12.1875	29.0884
-7.8448	-10.0664	-12.1875	1.0156
-10.3881	16.761	-17.5177	-29.5862
0	1.5294	-29.1667	-27.052
5.7552	-18.5714	-3.0952	30.6742
-6.0185	14.0672	-14.4621	-0.4062
-8.1675	-83.7778	-14.4621	32.8736
0.625	2.1667	-10.2315	-2.2034
149.783	3.8559	5.2703	-31.3793
-206.607	38.6709	-172.059	36.8919
0.4046	68.8236	215	-2.1516
-12.6829	0	-87.5	-44.8592
-73.9655	2.8039	73.6667	32.1649
-0.9242	23.3333	15.2685	121.875
195	-122.778	15.2685	-186.136
-197.766	-123.276	-16.0588	24.5343
-8.6667	25.6579	-16.0588	-1.866
10.7339	-14.8101	-7.8112	75.2632
-14.5455	10.0862	-14.7266	-126.905
5.5914	-130	0.619	2.7083
6.597	153.947	0	-175
7.979	5.9391	0	205.833
0.2481	-14.3605	-9.8256	-160.952
1.5264	10.2632	-9.8256	-43.0625
1.625	112.895	16.039	21.2727
4.4175	-83.2001	16.039	-40.625
11.7514	127.969	9.5122	26.4535
0.5985	0	9.5122	21.3281
-1.8932	11.9877	-13.8931	-18.289
0	-7.7381	-13.8931	-32.9452
1.108	14.5294	17.9082	8.3333
-9.2857	-9.2857	17.9082	4.1786
-94.25	-280.526	3.4541	99.0476
-1.745	14.0612	18.5714	-97.5
3.9	-20.8333	-14.3684	277.727
-1.8127	1.1607	-6.9643	237.656
-1.4712	125.357	-183.529	24.6117
3.6909	87.1277	265.909	-39.8864
-0.461	-127.5	-20.9677	53.3929
-3.125	2.2034	151.667	42.3256
59.5833	53.75	-235.625	-34.2105
-10.297	-144.444	-9.2857	10.8333
4.1489	87.6744	8.791	1.0924
-1.9697	192.4	8.791	1.7433
7.54	-115.556	-2.1629	-2.3494
6.7486	56.3334	-14.3987	-1.6456
-4.68	-269.512	13.7429	68.0232
10.0407	156.765	-14.322	-48.75
-0.6373	-169.839	65	65
7.5	-1.0236	-4.875	-86.6667
-0.2338	-79.625	-53.4247	70.9091
17.931	81.25	-41.4894	1.7568
9.5773	-87.1952	102.143	-138.667
0.7625	-4.7101	-140.263	221
-122.778	4.8507	1.8958	-97.5
-101.739	4.3333	-76.4706	41.7368
-131.97	-5.7595	143.929	-110.102
404.444	-275.6	-102.632	-7.0188
-313.182	272.745	70.4167	-11.25
1.7105	7.4713	-94.5455	-6.2903
-9.385	-85.3125	113.475	-8.189
-1.4943	98.7036	0	0.7738
-0.2814	-59.5833	-122.778	-91.25
7.2222	0	292.5	89.5082
-3.2846	6.7791	-125.357	-175.139
-121.613	-5.5152	-1.7931	-103.409
-10.0286	-10.4839	-1.7931	225.333
-0.3081	5.2619	-15.2344	-113.75
0.3939	-3.7632	-15.2344	-143.684
7.3864	199.643	24.6836	124.73
0.4514	-230	NaN	-185.37
5.9091	-54.4594	81.8518	141.47
-4.4318	40	-104	-20.5263
7.2761	-191.905	-4.0415	8.2727
-7.6471	-311.071	-4.0415	-11.18
0.8784	75.8333	6.5225	12.803
-1.3304	-181.072	-3.9503	15.6897
0	65	11.2972	-16.9565
-10.7143	12.6389	-15.7576	-4.0625
-9.358	-17.1528	-15.7576	-69.8404
-0.933	130	22.551	125.357
14.2188	0	56.5217	-130
-0.4545	0.8333	-120.714	72.6471
0	7.3711	165	-109.474
-3.9224	-4.6429	-47.2727	-118.696
-6.466	0	79.7727	-180.227
-4.1114	145.6	-8.125	-140.263
-5.9091	-0.194	13	-2.9434
-2.8364	-1.8258	-50.431	-2.1667
4.5139	-22.6515	-50.431	-79.95
1.0372	25.1137	11.4286	-296.562
-3.25	0	11.4286	275.295
7.7062	8.8472	-3.8235	-159.25
-8.0889	-9.9306	-3.8235	202.648
-8.2764	-1.0833	-12	-110.676
0	15.2128	11.6071	56.4474
-0.5603	9.0476	-44.6875	-117.361
9.1591	-1.4234	158.889	110.5
-2.8058	-0.4643	-221	-49.2425
-3.4821	-3.4631	60.9375	146.25
4.5805	13.7371	-166.111	-52.7027
6.7486	-0.2725	281.667	130
6.7097	14.6596	-102.143	69.8148
4.1786	0.9606	0.4483	-122.571
-10.9797	0.3611	0.4483	140
-0.5078	-245.556	3.3704	27.1818
8.2979	0	3.3704	-147.105
-2.8261	1.3437	7.9717	115.556
-2.08	122.353	-11.0638	-156
6.2201	-139.286	108.333	104.464
-1.1538	-169	-30.5882	-14.9558
1.3188	-3.3183	78	4.7794
4.6099	11.4189	-35.4545	23.8028
-8.1788	-0.5856	57.7778	-31.2963
0.5078	0.1231	-65	-33.8265
0.9799	-6.6857	87.1951	-38.1875
3.6349	2.5435	-12.5	-40.625
-3.6951	-10	-5.5398	-191.579
0.8025	6.3587	-5.5398	234.722
-7.0909	-1.7786	-8.5849	37.5352
0.7647	-0.6132	-8.5849	25
3.8386	-223.889	-16.25	-25.3053
6.24	-10.1807	-16.25	31.6216
-3.1643	-0.7927	3.6599	1.0833
-9.0625	15.4573	11.7255	-13.9286
-7.5888	-29.7458	-15.1869	3.7143
11.3043	23.9474	3.1707	-36.7925
213.958	143.542	9.8016	-79.4444
-3.3987	106.6	9.8016	58.5
1.1818	-99.6667	6.25	-24.2771
-15.8631	250.714	6.25	-1.3
-3.7742	167.917	-11.6667	-2.4186
-6.9937	-7.1094	-11.6667	-50.2273
-0.2321	16.25	-2.0968	28.4931
6.7149	-2.549	-2.0968	-24.2157
10.0775	-9.4702	-2.5	29.1379
-205.833	14.1304	-2.5	-20.0735
-255.357	-0.6331	-2.9003	16.6165
204.286	0.6214	9.7279	-13.75
4.7794	6.9333	-10.8333	18.5714
-12.8968	-14.5395	13	-22.3889
-0.3846	31.6055	18.1395	21.6667
8.3333	1.3265	4.8148	-172.25
-7.7203	0.8062	-17.1053	-163.8
-10.6308	-10.3333	-17.1053	-105.625
2.1429	7.4286	10.6364	164.21
5.2703	1.4815	10.6364	408.958
4.6263	-10.5978	-10.8333	-195
-6.1905	13.4643	143	143.788
1.3368	1.7196	-287.857	-117
5.6769	-10.1866	541.667	156.531
-4.2734	7.6291	-343.571	-218.214
0	-13.4091	325	-287.857
-3.9796	1.4338	-213.571	150.526
0.5058	-0.5462	2.6531	-143.83
-9.6694	-14.0196	143	103.559
0.8125	0.7959	-155	1.2745
4.7561	-2.3096	78.5417	-119.419
3.9394	2.3636	-172.391	105.926
-8.4783	-8.3989	108.333	-110.5
-6.1443	95.5882	-0.8725	-119.737
0.4594	7.8	-12.1333	-1.3542
-0.2138	-0.4815	18.2812	54.3878
0	2.6844	-39	-5.9091
17.2656	13.1646	2.4074	-148.571
1.5476	-6.8421	2.4074	101.739
0.1377	6.6566	15.6	-147.105
-5	0	15.6	101.463
2.4403	-147.568	-1.383	1.1017
0.6075	8.764	-1.383	13
0.9112	1.9476	1.8224	-18.8406
0.4949	1.2871	24.375	-43.7755
1.5116	-3.9394	-18.9091	82.7273
-0.5078	0	22.75	16.0494
15.1948	-10.2247	14.1304	11.1429
-29.3836	-2.9784	14.1304	11.2406
0	10.8982	3.0374	189.583
0.9949	-1.6957	3.0374	-70.2
1.9307	-0.5752	6.8421	184.167
0	15.7576	6.8421	183.529
0.3283	14.7423	11.9266	-170.238
-2.2831	1.1207	11.9266	143.788
-263.095	14.95	12.5439	-97.5001
102.917	1.1403	12.5439	235.238
0	3.1967	-8.9655	93.8889
-0.7769	-10.1562	-8.9655	-117
-10.0164	22.0161	11.3303	117.907
-1.2405	0	11.3303	-76.4706
-2.3381	-12.7532	-8.5246	-98.1372
3.5827	212.727	-8.5246	-29.6323
-252.5	7.5703	15.4237	-1.9259
-8.1505	-7.6818	23.7805	-33.2927
-1.5625	1.188	-3.6111	28.0864
-2.1667	20.3125	-0.5603	-39
11.7213	2.1196	-0.5603	30.3008
-5.6115	-0.9774	-0.7558	-23.3708
4.8447	16.25	-0.7558	7.9268
-0.4577	-9.5588	-18.8085	-16.25
0.4791	-1.8705	-123.158	1.0569
184.737	144.444	99.0476	5.3182
206.471	-225.179	-21.3333	2.7778
-247	189.091	-1.4773	0.7345
292.5	-3.3955	-1.4773	2.2414
0.5633	11.9485	-2.0312	-121.574
-0.8609	-3.5616	-2.0312	-153.4
-0.461	0	-14.75	195
143.929	-4.382	-16.4592	-82.6042
3.25	-0.9155	0	181.212
-0.7345	-5.9091	0	-67.7465
-3.3505	-4.213	0	186.522
-3.6111	8.125	14.717	1.3188
-1.2808	-2.2344	14.717	-0.7143
4.9111	2.3913	9.4159	1.6456
-4.1767	-11.9014	16.5079	8.9375
-0.194	6.6477	-20.4286	-13.6842
1.1637	-23.8776	12.2642	9.2857
1.0176	15.7143	-11.375	5.4755
100.454	-13	-11.375	6.1905
-204.286	4.1139	3.662	-2.1933
126.75	4.2391	-60	-300.926
-0.9198	11.9014	40.4444	-0.8505
79.0541	-0.1448	23.6364	20.1724
0.8228	13.0818	23.6364	-34.7362
-1.625	24.7	-1.184	-26.6667
-98.8	2.4299	-7.3034	-185
174.688	0.6019	13	362.917
-139.849	-9.7668	-10.1961	0
-133.823	0.9701	-4.1401	3.115
0.9924	7.3239	-13.7647	-3.2231
5.1524	-3.589	7.2222	0
0.5078	-4.0123	4.1553	17.3944
-10.4839	-6.8421	-10.1961	1.25
-8.0337	-0.2968	16.6667	-305.5
0.3672	-0.7602	8.4052	5.1276
1.7105	-16.6667	8.4052	-77.1875
6.8421	8.1982	7.0543	-130
-0.272	-10.6962	7.0543	67.8261
0.3266	0.5877	3.5504	-0.461
-1.7647	0.1121	-8.3571	1.1272
160.179	0.1277	15.4455	-198.824
0.7816	-4.7273	-1.9403	216.667
-7.0845	0.8376	2.0222	-28.9416
2.8261	-2.5161	2.0222	16.8103
5.7741	3.5135	3.3892	159.079
-0.65	5.2169	-12.602	-26.9286
3.6111	-3.8908	11.25	13.5836
0	3.4375	-13.8667	-2.5762
-2.0312	0	12.037	-1.4066
-12.1583	7.0652	12.037	317.778
0	-4.6988	-18.3962	21.6666
-1.5294	236.786	-18.3962	27.1818
2.2034	-180	1.0859	0
-0.75	230	1.0859	17.0567
0	12.7869	2.1959	4.8148
-7.4201	16.6776	17.0492	0.4815
-132.321	1.7411	-13.8345	-1.5854
245.556	0	19.0517	36.4
-201.5	-17.5676	2.6621	-0.7471
276.25	9.9522	14.5146	-16.9
-0.5328	1.8705	-16.3964	0.2731
-0.9535	3.7892	14.1954	-23.5507
12.7451	-104	-117.534	18.3696
3.0556	-2.1196	-357.5	-12.5568
1.0236	0	151.667	37.3148
-7.0833	-1.6456	-229.125	40.1974
0.4422	-2.1053	130	-143.448
0.6404	-2.2414	12.3592	275
-4.2276	-8.6029	12.3592	-162.5
2.6971	-6.4539	-26.8421	331.5
-1.6116	2.1311	16.7978	19.8095
0.4467	-0.3439	-13.9286	4.5614
5.4167	4.1364	-142.717	19.2347
-4.2952	11.8529	22.4812	-138.864
-0.5098	2.905	3.75	105.857
-0.5579	-105.238	-65	1.9118
0.6915	-0.7143	112.273	-52.619
-0.1771	-3.2099	-234	18.8158
-4.3683	-18.8158	6.5385	-50
4.2208	25.5738	34.2105	-1.1017
-0.65	-4.8872	-85.5263	23.6364
0.7738	-11.2847	15.8779	-34.7159
8.9655	-1.3265	-13.7647	-0.5838
-3.136	-9.1228	-13.7647	0.3621
11.0377	7.5728	-0.2632	3.0952
-1.8258	-0.8784	11.8182	2.4436
1.1364	-5.72	-3.724	20.1842
-1.6387	10.8333	-0.9343	31.6216
-10.7143	14.7931	38.5185	4.5775
0	-0.9028	-34.4118	0.4887
1.9817	-9.2857	28.8889	9.4545
-0.8442	7.5581	-18.5714	15.719
-0.8387	-5.1552	18.9583	1.3
186.613	13.8525	-51.0714	-24.8529
-222.857	-15.8721	10.4839	22.75
277.727	-11.1975	-14.6774	-15.625
-390	-1.1304	5.2963	13.7156
146.714	10.9346	14.4948	-28.6
4.7794	11.1261	14.4948	22.1591
-0.1811	-10.7586	15.0251	-3.6111
-6	0	15.0251	7.5484
10.5106	-11.8954	9.0698	-191.75
-6.8109	8.8136	12.037	98.6207
4.6018	-10.5324	-6.1905	-6.0084
2.4684	39	1	23.1356
0	-14.04	1	0.3714
32.5	24.0741	4.7195	-61.2857
-189.091	2.1667	0	36.9319
3.8235	-88.2143	33.2558	146.628
2.7083	279.118	0	-34.8214
2.6263	10.92	-3.4667	25.2994
5.5426	0.3023	-3.4667	-9.5853
-0.9702	12.7174	-6.8824	0.963
0	-10.4948	-6.8824	23.0645
-0.9176	-12.1269	-8.0745	-0.6915
-0.3963	-9.358	-17.7273	-57.5714
1.1712	2.1429	0.7738	29.5455
0.2196	12.6829	-2.4224	-20.8333
0.5603	-9.9153	-15.531	1.7105
-0.4887	-13.652	182.001	-48.75
1.0359	15.8889	0.3186	-5.85
-4.7195	-1.3105	-158.261	2.5064
0.4906	4.3128	-509.167	2.7083
2.793	1.9224	157.857	1.6667
2.1119	-2.8889	-218.214	3.3179
-4.4969	13.3333	195	103.469
-6.8063	-0.2218	-316.875	270.484
-0.3927	-12.4265	9.6535	286
0.9187	-9.5588	9.6535	-21.8121
-1.2207	6.2329	17.6754	-1.215
1.2745	-10.5405	17.6754	124.583
-188.036	16.25	0.4962	25.8088
0.4362	-26.9811	9.6894	-44.1072
0	14.1304	-14.1584	30.1053
10.3409	-15.0893	2.8261	3.6111
-4.4378	14.0541	2.8261	43.6242
-2.896	-9.1667	-17.3944	0
-0.3081	-8.4783	77.381	-277.333
15.2016	0.6818	-118.696	186.333
7.7717	0.9606	-13.9286	-182.812
-2.1747	1.7041	-10.0266	40.625
-0.4887	1.3065	-10.0266	-144.445
6.701	-2.4413	-1.2714	238.333
-0.7738	-1.3	11.8581	-117
-8.2659	-1.1071	-14.1451	30.0746
6.1905	3.5714	6.6912	-15.8011
5.0781	-10.9091	11.4605	24.9526
-2.6263	-9.7326	11.4605	-19.1579
-197.321	14.5918	2.7083	37.7545
-3.25	0.8125	2.7083	-22.1194
-0.3037	-8.7941	9.5527	17.1053
-7.7778	-0.1055	13.1579	-9.9153
10.6364	5.4516	-3.9394	-17.9605
-6.701	-1.6828	-0.5752	48.3334
1.1727	13.2653	-0.5752	-12.48
6.3972	-13	1.4607	-41.6292
-3.5	1.3	1.4607	27.625
4.6429	1.0236	-9.4159	-27.7333
2.7137	-114.706	-4.0206	43.8372
0.6952	-0.619	-13.8889	-24.186
7.6471	-234.722	14.7931	-56.6129
5.7061	0.7386	14.7931	27.0833
0.4797	-7.0599	-8.0791	100.135
0.3526	-169	-8.0791	-44.5714
2.1547	13.8764	-11.0377	-130
7.5661	14.9719	-11.0377	0.3672
-5.5398	-8.0294	17.8185	-234.839
3.9503	-0.1255	17.8185	-1.4773
-6.2606	-1.1364	16.25	-1.8932
-4.3333	-1.6456	16.25	29.4667
2.08	1.2709	1.2264	38.1034
0.5652	0.1811	22.0536	7.8
-264.062	-0.1197	-17.1528	1.2037
533	2.6531	19.6711	50
137.222	0.8333	8.9556	0
-0.719	-0.6989	12.1333	133.611
0	10.1111	2.6	-120.93
-0.942	0.5817	-12.8895	-182
-1.4234	0	-12.8895	96.4517
5.9694	1.6753	-2.1667	-67.0968
-162.5	-1.383	-2.1667	97.5001
487.5	5.8681	-10.2632	1.3542
3.3913	-4.6944	7.2222	-30.7273
2.6351	19.898	-15.061	31.5441
-8.9313	1.8625	9.8201	-36.4
86.125	1.0484	17.3022	40.8572
1.7257	0	-21.4433	-82.3333
-8.0769	138.125	16.0469	44.9265
0.7345	58.7097	19.8357	22.6087
1.3087	12.5568	19.8357	26
0	0.7757	8.9074	33.6471
9.2857	1.0039	8.9074	-70.4167
-1.463	0	1.7808	46.4286
0.2185	4.5741	1.7808	0
0.5019	-11.6418	-4.6429	-3.5135
-3.1841	5.7143	-4.6429	20.0909
1.2188	-2.2511	-6.6912	0.6311
1.8362	11.5323	-6.6912	41.6666
-0.8228	-0.1471	-2.4621	-40.2381
0.5927	-10.3681	-2.4621	-7.3387
-14.8246	-1.6938	2	26.2097
-7.5484	13.2203	2	-17.3333
8.8065	0.5613	-0.4419	23.5507
7.2606	-7.8788	23.6364	-35.566
1.7411	3.6028	-8.7408	53.1818
-4.916	0	9.1667	-59.6575
-3.8235	-13.6648	-56.3333	-41.3636
-0.3202	-18.7288	-3.9	40.7394
12.7174	0.4887	-3.9	-41.7368
-175	-1.8362	4.7351	0
0.7558	-0.2448	13	1.5
-4.4399	1.5064	-4.5775	-455
1.1747	20.289	-5.6522	148.571
-0.7692	0	-5.6522	0.9701
-235	0.3581	4.4175	-28.5366
154.375	223.438	4.4175	22.5694
5.2648	-11.2776	-17	-170.625
-1.5854	0	-17	-4.8639
-0.742	4.1856	-10.0368	0
109.2	-22.2368	-14.9671	0
-192.174	11.7	-3.7917	19.1473
161.296	11.4706	-8.9041	0.8965
-148.871	20.119	-8.9041	-76
104.464	-4.8507	2.2034	0.1526
-58.8095	0	24.7619	-3.662
185.714	-15.5556	-23.6364	315.714
-3.578	-8.3989	14.4314	-150.526
-2.3353	-0.3377	14.4314	96.3793
0	0	16.4925	-9.5413
-1.0117	-139.286	16.4925	0.6989
-0.2057	1.3904	2.7083	-12.1875
-8.069	-0.3316	2.7083	200.909
-0.8784	1.4016	-7.6126	-11.9388
-1.0484	2.0968	-7.6126	-9.75
0.1781	1.3979	-93.8889	201.5
6.8593	-10.9859	-93.8889	325
-0.942	4.0206	-6.6535	-21.5287
256.389	0.471	-6.6535	271.471
-79.7727	-5.098	-3.0952	-120.25
-151.667	0.7386	-3.0952	21.6667
-166.833	-12.7824	-1.3131	-12.5438
287.858	0.1852	-8.4615	5.9633
-140	0.1544	8.125	0
6.6283	9.223	2.5562	20.9195
10.8333	10.3623	2.5562	3.8235
1.0744	0.1351	-6.2903	-20.3535
-1.0894	0.6037	-6.2903	1.9118
6.1732	10.6122	-7.8788	-234
0.2889	0.3884	-7.8788	-12.4468
-2.8889	0.5058	3.4211	20.4286
-8.5417	-1.5663	3.4211	-3.7917
93.8889	-5.4167	2.0791	179.4
-8.125	1.9231	-5.6522	7.1691
6.5504	0	6.2145	8.8377
-0.3939	234.722	-0.2621	39.4643
-1.0484	-11.0853	7.5263	-49.3999
2.1667	2.8609	-5.098	34.7525
-2.0968	-5.4737	-13.0261	39.7222
0	-10.0704	-86.1957	-19.3617
-100.135	1.4574	-8.452	79.4445
3.1818	0.4659	1.5	-34.125
-2.729	-1.2948	-0.5118	23.494
7.0968	5.3641	-0.5118	-279.118
4.0373	-0.4114	0.942	289.546
0.5462	-9.8485	0.942	1.2745
317.353	-0.75	-5.1181	-30.55
-10.438	11.25	-5.1181	-14.375
4.1935	-6.8095	5.6651	-11.3303
-6.8421	-5.0649	5.6651	1.1017
-0.8176	7.8883	-1.6883	-8.5458
7.8	15.0463	-1.6883	2.2414
7.4869	-13.7429	1.7687	20.5941
-238.333	4.9775	1.7687	7.8648
3.4574	8.882	-2.7132	-16.1009
-0.461	-33.2738	-8.4943	-4.5349
-3.447	-3.2155	0	0
13.8125	13.629	-1.25	-4.3015
0.6385	-8.8947	-1.25	-12.1875
1.5116	1.4622	-1.5	-131.083
-14.6396	0.3846	-1.5	156.351
5.9868	11.4706	4.1935	1.5663
0.4114	-14.3506	4.1935	-14.4444
15.5224	-1.6839	-2.2178	308.75
234	25.1613	-2.2178	203.864
0	13.8764	0	216.667
8.0829	-5.6651	0	-3.5
9.4314	13.629	11.4	35.5333
-2.1104	16.1009	17.7861	-34.4118
198.333	-12.1875	1.0484	-169.565
190	12.4091	-7.7119	-123.906
8.0719	6.1321	-7.7119	-335.833
-40.1471	-0.4305	8.7248	195
0.7263	-0.3277	8.7248	27.1818
-0.963	1.1329	0.9531	21.069
343.571	-10.6557	0.9531	0
338	10.1892	-8.491	28.0526
-5.9091	-0.2077	-8.491	1.783
0.9286	-4.0894	9.2857	0.4167
1.2527	1.1747	9.2857	-1.5984
3.3296	12.8829	17.68	1.1017
-7.2545	-22.3438	17.68	-8.1628
0.7303	-9.4944	-10.7193	-180.732
-10.7088	-6.9643	-10.7193	141.207
1.0586	9.0146	2.1959	120
0.629	-11.6201	2.8261	8.7589
71.5	4.0385	-16.5686	8.6667
2.4708	-0.1667	2.4413	13.661
0.4483	-1.5854	39	-59.5834
-5.8537	-7.721	0.6771	26
6.8023	-0.5603	-0.26	-1.5854
-1.1712	-3.5326	-0.26	-288.438
-10.7586	4.2829	13.8931	1.7727
2.3077	-10.7438	13.8931	1.04
-13	-14.7904	1.7426	3.1967
-12.5806	14.3893	1.7426	-17
-229.667	-10.5723	-3.8691	-16.9776
4.2308	5.9091	-3.8691	23.4
-7.3062	-17.9605	6.697	-2.4074
0	9.6809	6.697	3.0333
-9.8045	-19.0404	-4.7445	5.7353
9.8196	15.5144	-4.7445	-130
6.0132	1.2745	0.3949	-0.2549
-8.4259	6.8783	5.1101	-203.333
0.9867	-1.3929	-3.398	2.6
-1.0156	7.8448	-9.2857	215.429
1.2621	-11.3043	-9.2857	-116.458
28.3908	7.2222	0	151.667
217.5	16.6667	-9.6087	43.75
-2.6	-0.9155	5.0922	7.4286
-151.667	-0.1267	-2.1429	16.4368
0	7.8195	-2.1429	-21.6667
-308.75	-0.6989	0.2539	-7.0443
285	0	0.2539	-7.0144
1.4444	-2.057	13	-116.552
-0.8609	15.0893	13	-11.2667
6.2903	-97.5	-3.1616	-15.4375
0.7927	104	12.9078	307.667
2.0172	0.3125	-7.7267	-39.7959
-3.5326	-13.1646	5.6769	14.0196
0.1994	-2.7235	12.7174	-19.589
6.8634	-14.8392	0.9489	-10.8333
-10.9859	9.6726	7.4051	-14.6532
13.5759	-14.7024	7.4051	178.75
1.6706	-12.4309	1.5409	-189.222
0.8075	13.6555	1.5409	11.2069
11.0377	22.9098	10.3049	-5.5631
-4.2208	-133.939	10.3049	-4.0991
-6.6423	0	6.1905	7.7313
-4.7101	-10.3741	6.1905	12.7451
2.08	10.1562	0	-6.2903
55.9722	-30	0	-5.2846
-44.8276	9.5259	-0.8075	130
33.2558	7.3308	-0.8075	-14.6479
-21.6667	-0.6566	5.9091	3.0952
-111.8	4.7706	5.9091	-5.1587
-125.667	8.125	2.6859	-125.938
-12.4468	10.0971	2.6859	264.333
4.4487	-9.7015	1.0484	-127.833
-9.5413	-0.5963	1.0484	-130
1.9307	-18.5294	7.0124	47.7551
0	0	-7.006	-8.9655
2.9213	2.4841	9.9498	-10.354
-0.4745	-20.8	4.3985	-5.4167
4.8911	15.8108	12.0109	-5.5488
-0.7345	3.3144	0.3736	5.9929
-5	1.3506	-0.9286	-10.2632
0.2928	-16.1157	-0.9286	0
3.4667	0.7372	14.232	3.6792
0.8667	-0.1451	16.6165	-6.3534
4.1364	-11.25	-1.625	2.6
-2.0103	1.2581	-0.9524	-41.7857
4.9242	-13.2407	-0.9524	0.7647
-9.7244	22.7055	0.8125	-3.0374
-12.3106	-13.3133	0.8125	9.5902
-6.3609	16.8519	1.5559	-2.0526
11.1828	0.5804	-4.4474	7.8788
-6.4522	20.8929	7.6882	9.4079
-7.4506	1.2093	0	0
2.8782	0.9559	0	-337.187
7.2712	0	-2.54	401.819
81.7742	0.6357	-7.4779	-171.363
3.503	-15.1163	0.7715	-3.0628
5	260	-0.942	-110.5
1.9697	-4.4828	-8.7113	-27.5543
-341.25	1.1712	2.0968	123.809
279.5	-26.1688	2.0583	-191.75
2.3723	-1.9898	2.0583	11.4706
4.6429	0.1852	-0.4452	8.5849
1.0581	-0.2895	-0.4452	8.125
7.2222	12.2464	-9.8222	14.9719
-83.5714	5.7853	-9.8222	-19.1176
-0.6878	2.9412	1.2381	0.8228
0.3439	-7.2959	1.2381	1.0484
68.6111	5.8427	16.5121	-0.1529
-11.4706	-7.507	16.5121	0
-207.188	6.0423	2.221	-8.125
-130	-0.7558	2.221	-7.2946
0	-1.189	14.717	-5.6875
2.4011	1.881	14.717	-0.5556
7.2829	0.2453	2.0594	191.905
-3.869	-2.6712	2.0594	17.3333
-0.8478	8.1471	7.2532	-0.429
	-6.9027	7.2532	-0.1519
	-9.0278	2.0312	-13.1579
	-14.3805	2.0312	-2.0968
	-1.1337	49.7391	34.9254
	9.8113	188.036	-2.3214
	0.5372	5.2299	12.8646
	10.786	13.2796	14.8958
	-16.039	13.2796	-18.6986
	1.8841	1.9697	0
	-103.559	1.9697	0.5727
	195	11.5891	16.4667
	-11.3443	-16	-221
	-67.7083	181.072	90
	-94.25	0	206.607
	137.222	6.7241	178.75
	6.8686	6.7241	-0.7249
	-9.6484	0	0.7222
	24.375	0	3.863
	-0.279	-1.7411	-21.0811
	-1.7568	-1.7411	1.8932
	22.0755	0	0
	-16.6279	0	-0.6915
	0.6566	1.3872	-0.8784
	-9.75	1.3872	-16.6667
	126.061	-3.658	-0.4906
	-14.5772	-18.1395	-22.551
	8.125	-0.3457	-10.8333
	6.9048	8.3763	-3.4437
	7.2959	8.3763	-4.8242
	15.5634	4.1489	-0.3904
	-4.5897	4.1489	-0.5652
	17.8431	0.7143	-173.333
	-28.3333	0.7143	2.3636
	54.7368	-2.8017	1.0359
	-14.625	-2.8017	6.5297
	16.0274	24.2157	18.7423
	-4.5676	24.2157	-2.5
	-18.9447	1.789	-1.1566
	-1.8904	1.789	24.375
	0.3794	-5.7143	3.0952
	5.0227	-158.889	-0.3308
	-189.583	149.118	-12.6214
	-0.8515	-148.2	5.6769
	13	59.4681	-140.833
	1.0172	-118.529	-23.9881
	0.3927	109.687	0
	21.1957	-138.125	0.5636
	0	209.444	19.1176
	-22.0161	7.7447	0.583
	-11.4035	79.7728	-21.8321
	14.2683	-37.6316	0
	-21.9022	14.1667	33.9444
	25.6579	1.3471	-25.2778
	-12.0474	1.3471	-28.9604
	11.8817	1.5046	-1.625
	11.3937	1.5046	-21.3699
	-2.6923	2.8261	35.4545
	0	2.8261	3.3411
	-6.4085	0	33.9552
	-3.6111	0	-27.5758
	10.3782	20.1724	6.1321
	-16.4141	20.1724	15.5224
	14.7854	1.656	-12.4468
	-12.7451	1.656	21.3538
	-12.22	0	35.5469
	-0.2425	0	0
	4.6296	-6.7367	20.2647
	10.6122	-11.8444	-19.4633
	-21.6667	1.9697	30.1786
	9.5122	-4.4318	-24.375
	0.7784	117.963	-2.9545
	-13.5505	-198.823	25.8434
	6.4463	4.0625	-25.2427
	-13.1831	4.0625	-26.7647
	14.9671	5.5888	50
	10.746	5.5888	26.6964
	0.4498	4.5253	-0.9606
	-9.8596	7.4869	26.5493
	0.7514	0	-21
	10.8333	-2.0222	30.8475
	-7.1144	-2.0222	3.3163
	9.1063	0.2031	-2.4299
	1.1207	0.2031	-1.1818
	1.5354	7.156	27
	0	2.3926	-26.8254
	-0.5804	195	24.3043
	8.8462	0	-18.0928
	0.2321	-34.1852	1.831
	0.922	100.455	-33.7037
	13.4483	-254.583	26.2097
	-0.2938	41.3636	-28.1667
	-1.8802	-281.667	22.1088
	0	162.5	-29.9
	-17.3333	-28.1667	13.9873
	0.2982	-335	38.7719
	0.2117	50.0676	-27.5
	1.9403	-398.125	305.217
	1.4607	235.625	-164.667
	23.5106	-399.287	24.186
	-15.7767	119.167	-24.6552
	-2.0222	-144.445	0
	0.4727	460.417	4.0123
	0.5228	-4.3947	110.217
	0	-9.3916	40.4268
	-13.3824	-0.8713	-51.5518
	14.3042	-12.8571	1.3
	-6.0938	-12.8571	-17.6543
	-11.2667	-5.1587	27.013
	7.5833	-24.8936	27.625
	-1.2597	30	-15.1323
	0	-16.25	-16.6463
	-2.1095	-2.1382	-228.661
	8.6347	-18.5714	-31.3139
	-8.2627	4.1667	8.3251
	-5	-28.7705	13.8189
	-5.8607	27.4444	17.9134
	-0.5	17.0492	-39.8387
	-2.2337	17.0492	-34.0984
	-2.2	17.7273	30.1786
	-12.9369	17.7273	-23.8333
	-3.9	6.537	22.7236
	-0.5669	13.9485	-21.8487
	-169	-10.7339	88.4722
	145	11.9903	-24.1011
	0.741	1.5854	34.2727
	0.7738	-0.9793	-18.6397
	8.2659	2.8889	7.4286
	-20.5484	-7.9412	12.1495
	-1.2037	5.5	-29.1379
	-10.2477	-17.7273	-155.606
	8.062	-17.7273	21.6667
	-6.1905	-4.1801	118.393
	12.7532	-8.3463	27.5
	-19.1473	15.6481	30.3689
	-0.6599	6.284	-16.8103
	218.636	6.284	0
	-7.6126	9.5122	31.8982
	10.1463	9.5122	-30.2373
	17.2984	6.6667	21.8421
	-2.9817	6.6667	-22.6744
	0.5462	25.2239	-20.9363
	-35.0658	70.3061	7.0317
	-9.8913	-0.7647	241.042
	3.1759	0.983	-88.2144
	-12.6389	-13	-9.8524
	-8.7455	18.0555	4.4656
	12.7174	-15.4124	-44.537
	0	14.625	15.2128
	-0.9824	-1.8056	-130
	2.1667	9.1549	180.555
	-20.4167	2.4684	44.2
	-1.2745	2.4684	-31.5714
	0	-31.6216	3.7143
	10.0368	203.667	-82.931
	-17.1429	-14.8571	0
	11.6509	-361.111	-3.0952
	-11.5143	214.5	-25.1613
	-0.2539	-27.4219	9.36
	-1.8519	153.636	6.5436
	-12.1386	-277.727	0.7831
	4.8563	0.2289	-1.3402
	1.0317	0.2289	106.364
	8.3333	2.0849	-85.3125
	-0.5439	-8.125	-141.607
	0	6.1905	62.174
	-1.2037	6.2593	-7.1753
	-19.7826	19.3243	230.208
	14.4444	-9.5902	0
	8.125	-6.8063	4.6429
	-3.5714	-18.871	0.4392
	5.1587	4.6429	1.5726
	0.4643	-6.3514	-340
	0.6373	-14.4444	141.818
	12.5604	5.7176	-1.625
	-20.2222	-18.932	-0.2739
	-0.1401	0.2838	-133.421
	9.2857	4.0088	-294.211
	-13.6842	-3.3766	65
	-1.0039	0.6098	8.0476
	-19.4253	12.4232	-8.189
	4.596	-13.8125	-156.591
	-2	-3.6563	204.286
	6.238	16.8702	-1.7568
	5.4963	-96.3793	183.182
	2.0526	2.1895	-76.3492
	-11.8936	0.8667	118.182
	-0.7027	10.2632	0
	-14.3852	-0.2826	83.3962
	-14.8958	-1.5476	-98.4848
	12.5806	-1.5476	-73.6667
	2.0635	0	4.7561
	-1.7333	0	-3.3955
	18.2934	0	-10.3209
	8.3571	0	-6.9643
	-12.7953	-39.7761	-16.25
	15.531	-364	32.5
	0.8784	149.118	-28.75
	0.5702	-177.273	19.4393
	-130	180	-16.0674
	11.6071	-121.875	21.4286
	-0.1906	-41.1881	-5.7353
	-0.859	-349.375	-169
	13.2058	153.4	54.1667
	-12.6579	-468	-13.4483
	0	110.5	-8.835
	10.8646	-231.4	-14.1038
	2.4762	65	-19.6857
	-16.9178	-1.3265	-65
	1.3402	18.0556	10.5147
	-23.8775	-26.5306	-19.403
	1.6021	28.5366	-13.2566
	-13.058	-20.9322	20.1724
	19.8473	14.4444	-10.8333
	-1.1607	-9.6296	-13.7647
	13.0818	1.7333	12.1545
	-22.8704	-3.8691	10.1562
	22.9412	12.5	0.8025
	-0.4637	-21.2245	-18.2645
	-13.323	0.6989	142.5
	-1.9898	10.1562	-73.4783
	-303.333	-10	6.5878
	-17.2222	23.9474	23.1208
	-0.2995	-3.9527	16.4557
	0.2041	-0.3403	-16.25
	12.7512	-16.25	-16.25
	-123.158	-1.5854	19.2045
	195	-11.2776	15.8537
	-112.5	-14.2017	-0.7692
	213.571	-2.4684	0
	-102.5	0	-1.6525
	-4.5882	0	16.25
	-13.0362	4.6651	-0.8333
	10.9941	-9.2857	-0.261
	13.162	11.6906	1.4516
	8.5714	5.5914	6.5251
	-15.7986	-20.5263	0.3316
	-8.1667	12.2973	0.3693
	10.2632	2.7388	14.9425
	-19.3243	13.3406	-39.1912
	11.2069	-16.378	-17.6271
	-13.2031	-4.0625	0.2739
	4.8925	-4.0625	30.3333
	0	26	1.6049
	-2.6712	26	12.924
	2.4011	7.5	-23.8333
	17.5882	20.0617	16.7143
	-18.0795	2.5366	-37.6316
	0	-17.0238	25.5357
	-23.5345	-17.0238	-28.7857
	26.8667	13.1884	11.0377
	-15.4762	13.1884	1.5559
	-11.7	-3.6111	3.3505
	-14.8477	-3.6111	52.4194
	9.5122	12.4265	51.0715
	-13.75	12.4265	-34.6667
	-1.56	-0.4493	-21.4732
	-14.8246	-0.4493	34.5312
	15	-2.3698	-1.8571
	-1.875	19.3617	195
	13.2031	-15.7083	-376.316
	-3.1401	20.8	185.25
	5.7778	-5.8076	295.921
	-13.3333	-16.3408	-353.167
	12.2513	11.0268	377.42
	0	4.8286	-28.1667
	17.1901	4.8286	27
	-12.5439	1.8786	-1.56
	10.3409	1.8786	21.6667
	3.4667	0.9774	0.5963
	-18.2812	0.9774	24.7619
	15.5435	14.4444	-17.4459
	1.7727	14.4444	11.9737
	10.8333	19.8907	-9.6726
	10	19.8907	-78.6842
	3.4211	-33.843	99.5313
	11.8775	108.333	-151.667
	-5.0904	-135.417	-36.8657
	-18.4568	125.806	217.414
	15.6284	-245.555	-208
	-0.6311	130	232.5
	14.717	-211.25	26.5591
	0	99.8215	-19.4393
	9.3493	-467.188	-1.9118
	-312	303.333	-18.1449
	180.556	-705	-14.717
	-298.235	215.313	126.25
	10.1111	-287.083	-539.501
	11.1684	-2.3214	0.1208
	-4.157	-2.3214	0.6936
	11.9198	0.2439	0.3846
	-20.6818	0.2439	22.2368
	0	16.25	-0.8844
	5.7778	16.25	-0.5991
	10.8333	1.5187	-0.9155
	8.8295	-24.375	-205.833
	-24.1237	19.6032	0
	11.5678	11.3372	-443.793
	0	11.3372	10.6416
	-11.0474	17.931	163.8
	1.0484	17.931	-568.75
	-5.4503	4.6018	-1.1561
	4.6429	3	20.6098
	12.2642	-22.4138	2.2195
	3.4759	10.1111	-0.4276
	-16.8103	-13.6842	34.9708
	8.9655	-13.6842	-49.2424
	-5.7541	-7.0833	3.1452
	-1.82	21.3115	-38.1034
	-2.1667	-155	-2.4847
	-15.8889	-3.1452	25.473
	19.2593	260	7.6471
	0	1.6095	-41.1667
	0	10.8333	9.5853
	0.8725	0	31.7262
	-1.831	-3.8922	2.4311
	10.8852	-3.8922	5.1181
	-3.1944	13	42.449
	-11.8182	13	-8.8272
	1.2264	14.2381	-17.2785
	-0.3059	14.2381	-1.0127
	2.621	-1.1108	0.7927
	-4.5187	10.8333	221.591
	10.9406	-16.6972	-0.9286
	9.3525	0.06214	-55.9
	21.6667	-11.6348	0
	12.3988	-157.857	41.4894
	0.8638	20.8929	0.8784
	-0.2653	-306.428	0.9774
	-0.7252	183.182	-29.6111
	-16.25	-69.3333	-0.7625
	1.0833	1.5116	-16.4368
	10.7391	-62.5926	10.1718
	-10.1664	0.272	9.2857
	-5.3608	-11.0853	5.4364
	3.7143	-22.6984	-23.5887
	1.0104	0	-0.3359
	22.6087	13.3333	-1.6667
	-1.8347	13.3333	26.3768
	-9.949	-2.5341	-38.0488
	6.3636	-23.4426	80.4762
	-10.7059	0.2876	-325
	-7.9947	-0.8025	0
	-17.9787	-0.8025	243.75
	1.5268	-4.0625	-50.8696
	0.7283	-18.3333	0
	14.6774	1.2381	38.75
	13.2203	-2.9885	-39
	-14.7105	-2.9885	24.5994
	3.8012	-9.3493	-44.6875
	-15.0662	142.581	31.7778
	22.5333	-131.97	-0.1609
	1.0317	3.4667	-25.6579
	-6.4198	-241.429	0.2131
	10.916	27.3	-218.214
	-0.5532	27.3	20.0909
	-12.9044	-4.0103	-4.6278
	-18.75	22.2857	12.8926
	18.0556	-9.2527	-1.04
	-7.6721	3.5616	-27.1519
	10.5106	-0.583	0
	-15.7721	-0.583	-0.6103
	0.5394	-3.2828	225.333
	0.5039	-3.2828	4.9243
	-8.9313	-14.3633	-29.1837
	11.4706	67.6	-19.7321
	-12.5806	3.8032	-171.122
	-15.5435	-54.7368	45
	3.9394	51.0714	-46.0909
	10.9593	-281.667	-1.3402
	10.7339	0.5462	-27.284
	-8.0247	0.5462	-166.932
	2.0829	-0.2439	323.088
	3.6992	-1.6387	-351
	1.9743	36.5625	183.696
	-15.531	1.5854	-229.821
	0.8966	10.4598	-176.719
	8.3433	10.4598	35
	-2.6087	8.125	-26.6964
	15.0829	8.125	0
	-10.3469	-10.8333	-29.604
	11.7117	-30.1786	15
	9.1919	3.4211	203.922
	16.4667	20.8	-0.3421
	-0.4276	68.8235	-1.4574
	1.0392	-3.9394	33.913
	9.0766	0.6794	-26.2766
	1.5965	0.6794	0
	-14.4444	6.6741	25.7292
	-14.9603	56.3333	-28.7368
	-0.2675	3.11	-3.2734
	7.4779	1.625	30.875
	9.466	1.625	1.7105
	6.0593	11.9632	-13.1383
	206.304	11.9632	2.7083
	-12.1078	-1.1818	25.7658
	8.9375	-1.1818	-32.5
	182	1.5768	19.2254
	9.9412	-7.9755	31.5714
	11.5248	9.0625	1.8841
	-31.5714	-3.4447	20
	1.5	-15.021	-0.625
	-10.5625	10.6122	1.0833
	1.3957	4.0625	-28.4375
	-29.9	4.0625	-1.4652
	14.2188	-1.7033	-0.6552
	7.8165	10.1562	-15.9091
	-0.8874	-8.069	0.2265
	-3.1325	1.3302	19.6154
	-15.9836	1.6613	-18.7891
	11.8182	-3.7681	26.8966
	14.7967	25.4348	250
	-19.3709	-1.0077	127.759
	-0.3316	0	-260
	-8.3333	0	-128.089
	9.4079	6.0937	268.667
	108.333	6.0937	90.6061
	-1.097	7.9773	-2.8261
	14.0466	14.8425	367.06
	16.7143	-1.3979	25.7143
	-4.088	1.1747	1.6753
	-10.3623	1.1747	-1.3771
	7.6471	-2.3636	14.0964
	-10.974	-2.3636	207.381
	1.9435	-4.1053	-292.5
	-20.625	-4.1053	11.6418
	23.4234	9.6296	0.4599
	-17.0134	9.6296	95.3333
	0.3002	-5.367	2.6923
	-7.5974	-43.9189	0.5417
	-10.6122	-1.792	18.8953
	-20.4955	1.1064	-1.571
	1.2745	1.1064	-1.2745
	-4.5	-0.2471	24.2667
	10.2381	-0.2471	-23.984
	-13.8189	-1.3052	-1.7105
	10.2247	-10.5405	-81.8519
	-0.4392	2.6	187.572
	0	-12.1475	-233.104
	1.789	-17.2512	160.469
	-17.3707	-0.6915	-38.7234
	1.3333	0.2038	8.7113
	-14.9719	0.2038	-24.7
	-12.837	6.2903	-0.65
	14.9425	6.2903	33.0909
	-14.1954	8.5815	172.25
	-16.6463	13.8802	-49.8837
	5.7853	2.378	49.8052
	-8.184	1.7857	-56.5217
	-2.1981	4.9242	0.1934
	-236.786	-1.9578	0.25
	1.2621	0	2.2674
	-20.463	5.1316	-91.8966
	0.2097	-5.9391	112.667
	14.3333	-4.8925	-34.9074
	1.875	-4.8925	1.2352
	-8.5194	-16.4925	-0.118
	-11.3372	-16.4925	-47.5236
	10.0515	-3.9796	2.7083
	-10.5147	-3.9796	2.7083
	13.6594	4.6763	359.821
	3.083	14.9324	302.763
	14.4932	-7	-97.5
	-6.1579	2.8086	25.0714
	-8.1788	10.3723	-0.566
	-0.5843	-7.6471	-3.7603
	1.3732	-7.119	22.2294
	15.8438	-13.8426	-12.8968
	15.5114	0	245.869
	-15.8889	-1.4016	27.7439
	18.0292	-1.4016	0.8442
	3.8338	-19.1946	27.1818
	2.9018	-50	-18.0198
		55	18.9583
		-92.5	26.6142
		33.4848	-36.1111
		-83.0556	-30.1786
		58.5	31.1644
		-31.2	-27.6027
		-370.5	7.3034
		100.454	47.6667
		-294.211	-88.9474
		195	36.6364
		-390	281.667
		96.7073	115.143
		-292.5	1.4773
		81.25	0.5078
		-256.389	0
		341.25	-96.087
		19.7826	-144.444
		19.7826	-117
		2.9569	19.8421
		-146.25	0.7738
		200.417	-14.0541
		-111.429	-2.3669
		177.273	-1.6883
		12.381	0
		-133.095	12.7451
		106.167	-2.1941
		-133.421	1.5726
		-3.4211	0.3234
		126.389	1.7857
		-234	-169.464
		119.737	-17.7895
		-110	-0.1451
		108.333	-41.6848
		-242.273	0
		108.333	11.1261
		1.2821	23.7391
		14.1304	-43.3333
		14.1304	-2.5243
		8.6283	234.565
		8.6283	10.4245
		5.184	21.9595
		-1.413	-13.8298
		13.7324	-37.1429
		-1.25	32.5
		-1.25	1.1404
		1.7727	-215.526
		-17.875	71.6667
		8.06	-105.405
		1.3788	201.5
		1.3788	38.5185
		0	21.5232
		0	16.4247
		23.6864	25.2778
		23.6864	-17.9884
		1.2621	18.7562
		1.2621	-24.2606
		0	28.1667
		0	-20.2101
		-0.3171	-10.8333
		-0.3171	97.5
		2.686	-27.7987
		2.686	-23.2143
		0.5702	35.2857
		0.5702	2.6804
		0	-94.5455
		0	0.5856
		-5.9806	98.9132
		-13.6341	-160.333
		17.5676	-33.535
		-16.7526	-1.6839
		-12.9282	-0.5242
		-12.9282	-25.7759
		14.4444	31.9091
		14.4444	-32.5
		5.2	18.75
		5.2	-32.2149
		16.25	20.8128
		16.25	26.5
		-3.227	-29.1837
		-19.7826	25.8434
		14.5395	-11.9167
		-17.8899	24.9638
		22.5	-160.952
		-14.9324	436.429
		16.0274	31.7778
		-13.6842	3.1452
		3.6819	-26.7647
		2.1547	1.2037
		10.9091	-29.1045
		-1.9259	104.464
		13.1313	-45.5
		13.1313	21.3739
		6.6893	-6.0539
		12.5667	-195
		-14.0722	247
		18.1618	21.6667
		-11.5556	-10.9551
		14.2581	-26.7921
		-2.3111	11.7553
		99.4118	-132.407
		-139.286	96.2963
		91.7647	-290.588
		-109.474	18.5036
		133.421	-54.1667
		-75	-31.5152
		151.667	20.3614
		-92.3	-14.8425
		221	-25.2778
		-92.0833	24.2373
		0	-10.4
		0	-202.222
		10.4	-18.2456
		10.4	-0.6842
		2.7083	-26.9811
		2.7083	-225.333
		5.7095	91.5909
		10.9292	25.8898
		-11.1429	160.694
		-11.8182	-1.8351
		-11.8182	-26.7647
		-1.3131	69.6429
		-16.25	-42.3256
		10.6364	-39.7222
		-6.6667	23.9474
		-6.6667	-27.4262
		-25.5738	-49.3518
		-177.894	53.1097
		13	45.7031
		-46.4285	28.6
		2.6	-2.8634
		0	29.3293
		0	-35.7143
		-14.0541	-19.403
		-41	13
		24.0217	-1.8501
		-15.2551	-26.4228
		-15.2551	25.1009
		-19.375	18.8158
		-19.375	3.1793
		11.1719	-10.974
		11.1719	99.6667
		0.6094	-112.895
		-6.2651	-294.767
		14.6774	18.1458
		-2.1311	-10.0455
		7.4662	11.5323
		14.708	14.4444
		1.2264	-23.1892
		-14.569	-3.9062
		-14.569	-0.4392
		-16.9075	31.9672
		-16.9075	0.7647
		-7.2222	26.4815
		-7.2222	-34.3056
		3.6111	-2.9817
		3.6111	21.8321
		10.8333	30.1969
		10.8333	-55.3704
		13	26.9915
		13	38.1522
		-11.6667	-33.5484
		-11.6667	27.1143
		-11.9903	-27.7727
		-11.9903	-28.2075
		-14.7333	26.6667
		-14.7333	-31.9298
		6.2996	0
		-10.6364	24.2157
		17.5217	29.9722
		0	17.6944
		-8.6145	-3.2911
		15.7258	27.2297
		-18.4615	15.8537
		0	-205.263
		16.5079	25.4639
		16.5079	-38.7234
		-16.8943	93.6765
		-16.8943	92.3684
		-8.9655	19.3789
		-179.706	-53.1818
		232.917	23.8776
		5.5859	32.2645
		19.5	26.0613
		-23.0645	-14.1901
		7.027	-31.9298
		-19.4526	-26
		-19.4526	1.625
		11.8782	16.25
		26.5493	72.3864
		0	5.2
		130	-16.0558
		-20.0909	-27.5
		31.2963	-29.375
		31.2963	30.9524
		14.8101	-0.5039
		14.8101	-0.7065
		-13.2796	-5.9091
		-37.6316	413.214
		34.2105	-99.2105
		-21.2727	-33.5484
		-1.5854	26
		-25.7292	-1.9847
		13.8667	32.5
		-4.3575	-9
		19.8611	-15.2469
		-20.6542	19.7549
		-16.3074	1.3402
		-16.3074	-55.0848
		1.2662	12.5229
		60.3571	-15.2651
		-4.6429	15
		7.4286	21.3281
		7.4286	-13.9286
		21.9718	2.9545
		21.9718	-5.098
		-9.006	-414.375
		-21.3924	0
		2.2414	0
		21	-167.917
		21	14.5089
		-2.0745	-5.8209
		-2.0745	-158.068
		-0.8667	4.0625
		-13.8835	16.0588
		10.123	0
		-14.7423	15.9314
		-14.7423	-13.2407
		-8.2105	1.3265
		-8.2105	147.206
		6.8874	-0.5702
		46.7188	127.5
		-112.667	0.7558
		32.5	-37.5556
		-1.0156	19.403
		-7.2671	-2.549
		19.5	-133.939
		-13.3969	78.9286
		8.0548	-56.875
		20.4494	4.5614
		-21.2931	-36.1111
		19.5	33.1633
		-28.4375	-33.7037
		34.0476	31.5441
		-2.1667	173.333
		24.2373	-90.4348
		-19.2857	1.25
		-0.6373	-31.5151
		-0.6373	33.7662
		9.0698	-37.7419
		-5.5714	18.0556
		19.1176	81.25
		-11.5496	-80.2941
		-16.4726	0
		-4.0625	-33.3333
		13.8488	20.2222
		17.9959	1
		-6.6327	205.833
		0.2569	-121.216
		0.2569	247.5
		-10.8776	47.9762
		-10.8776	278.572
		-3.7143	-143.928
		-3.7143	73.4783
		-16.4925	-26.8966
		-16.4925	-50.8696
		3.6111	37.6316
		14.5643	-17.8431
		-13.4194	6.5284
		-21.8284	-107.391
		-21.8284	87.0754
		-0.8553	-55.7144
		-0.8553	114.242
		-5	-1.789
		-5	-33.4559
		55.5455	21.1446
		225	-24.0741
		3.0952	24.8374
		1.1017	-11.6071
		1.1017	0
		1.2127	141.098
		1.2127	-110.217
		3.066	154.375
		3.066	-33.6607
		2.2159	14.8958
		2.2159	15.9184
		19.6226	-0.125
		19.6226	-19.7321
		-14.5395	-0.5603
		-14.5395	22.3438
		-4.3738	180.87
		-36.3559	-18.5714
		-0.4097	-1.7333
		18.5036	-16.9565
		18.5036	-30
		-3.5827	0.4727
		23.2143	-8
		-16.8235	69.9999
		11.6667	-34.7674
		11.6667	42.25
		-3.4061	-77.2973
		-14.717	0
		22.9412	238.333
		-5.4167	140.833
		9.6296	-5.2907
		9.6296	-260
		-14.8571	-208
		-14.8571	220.278
		-22.0874	163.8
		-22.0874	-15.8108
		14.0764	-42.9245
		14.0764	-18.2
		14.3353	12.732
		-10.9859	6.8939
		21.25	26.5591
		0.3155	-173.333
		0.3155	231.111
		-2.8889	-105
		17.875	116.316
		-19.5	56.2162
		-15.7295	172.25
		-15.7295	-43.8043
		3.0233	83.5714
		22.1591	2.2941
		-17.0238	-11.1885
		-11.9304	6.6667
		-11.9304	-79.8571
		23.5507	0
		23.5507	114.706
		-14.2187	17.6543
		-14.2187	3.5135
		-16.5254	90.6061
		-16.5254	-13.7748
		3.6111	7.9268
		28.0392	-19.1176
		-13	-18.871
		-2.2631	-17.8082
		10.1562	15
		-36.3235	-190.938
		20.1724	-22.5694
		-10.6067	25.4348
		9.0397	-1.8571
		-0.122	16.0753
		-0.122	1.4192
			-13.1313
			53.3929
			-4.8925

## Sheet: Figure 2b
Doubling rate in liquid culture (1/min)	Doubling rate errors (1/min)	Processive PBP2B speeds (nm/s)	Processive PBP2B speed standard deviation (nm/s)	FtsZ treadmilling speeds (nm/s)	FtsZ treadmilling speed standard deviation (nm/s)
0.00857258	0.00196951	5.7065	4.6044	43.81	26.3179
0.0113361	0.00136217	11.0395	5.1796	38.4	17.1073
0.016967	0.00371363	13.4391	6.2396	44.09	21.8378
0.0281112	0.0016595	21.2386	14.3036	37.93	17.9324

## Sheet: Figure 2c
Constriction rate (nm^2/s)	Constriction rate error (nm^2/s)	Processive PBP2B speeds (nm/s)	Processive PBP2B speed standard deviation (nm/s)	FtsZ treadmilling speeds (nm/s)	FtsZ treadmilling speed standard deviation (nm/s)
591.1	93	5.7065	4.6044	43.81	26.3179
690.3	91.1	11.0395	5.1796	38.4	17.1073
750.9	132.4	13.4391	6.2396	44.09	21.8378
1271	201	21.2386	14.3036	37.93	17.9324
