# Supplementary material for: Peptidoglycan synthesis drives a single population of septal cell wall synthases during division in Bacillus subtilis
Source: Nat Microbiol. 2024 Mar 13;9(4):1064–74. doi: 10.1038/s41564-024-01650-9 (PMC10994842; doi:10.1038/s41564-024-01650-9)
Supplement: Supplementary file 24 — Statistical source data. [file 41564_2024_1650_MOESM24_ESM.xlsx]

## Sheet: Figure 3c
Velocity (nm/s)
10.0368
-3.0952
11.1641
8.8272
-3.0909
-4.8663
0.6771
0.3085
1.6753
0.7514
-0.4037
-4.0068
2.6531
0.25
0.4839
1.5951
0.4962
-10.5202
-0.4626
-45
195
325
12.7174
10.3912
-0.6713
13.9931
0.9286
100.921
-6.2261
-8.3663
0
0
4.5139
-1.6667
-127.174
-174.474
-166.323
-0.8442
-0.9028
-204.75
-4.2208
143.684
-45.9756
-4.382
119.167
-77.5
-0.9155
-11.6072
6.6608
0.5228
30.1786
1.7105
12.2973
0.8978
126.579
-277.727
1.3542
-106.489
-12.3276
20.2222
-0.6757
-0.5462
0.8856
-1.1272
72.2222
-292.5
268.864
-0.6018
112.667
-13.8525
0.1884
-12.803
8.8214
-195
159.079
11.0976
0.5242
0.7222
0
-0.6373
8.3989
3.0469
-188.5
-222.857
151.667
0.7831
109.828
0.7831
-1.9697
-0.6355
-0.3957
-1.4773
-3.75
0.3693
1.2037
0.1912
0.9286
-5.6796
246.071
-82.1053
-1.9118
0.9155
-1.3176
-2.549
0.5417
7.7717
-1.5726
-0.5447
-6.7241
23.1111
-2.2631
-0.5804
-0.9362
-0.8125
-0.1252
1.1054
-1.7105
23.8333
-11.4035
0.6373
9.7788
-3.8806
0.5778
-0.5242
-1.9331
-1.3205
4.1053
224.792
0
0.5991
7.0543
2.4528
-0.4815
-1.4083
0.4153
-0.5923
-7.0482
0.7514
-14.4444
4.4175
6.7453
-5.7853
0.8966
15.7576
-4.2857
0
-0.6599
-249.167
-0.09985
4.1686
-162.5
168.235
-0.5652
-2.6263
117
178.286
0.7927
1.7105
-12.0714
0
7.8788
9.0909
-13.2281
-0.3066
-0.6103
1.9869
-0.8316
12.3185
0
-2.0884
-2.8173
14.8162
-18.5714
1.1504
-7.9268
-127.174
267.222
-7.6736
120.37
11.3677
9.2857
106.786
-0.3095
5.3382
0
0
-240.217
-4
3.4946
-0.4362
-11.8508
2.3214
182
-206.304
-1.6667
113.043
-135.652
-7.3864
15.1224
2.6712
-0.5328
15.9836
-412.609
8.3724
-2.5852
0.4114
-14.3506
13.4906
-9.1481
0.6075
0
140.833
-160.79
162.5
-147.105
14.1304
-18.4328
10.6122
-9.6809
-0.2211
0.3988
-4.6154
174.474
9.9153
-3.11
14.2466
0
-1
-7.2959
-232.143
151.667
-113.148
84.898
2.0103
-0.4745
-2.1138
0
241.429
143.542
-43.3333
4.0355
373.75
0
18.3696
-0.5909
5.85
2.0312
110.5
248.182
-21.6667
2.2414
-5.8276
124.348
13.7324
-4.9278
-4.0177
0
-0.2863
0.471
-6.2903
-242.5
14.4444
2.8261
-39
-1.1404
-0.8725
0.4545
85.6818
0
-263.421
-0.9286
-4.0206
0.942
0
-105.857
-340
-0.9455
-0.2238
-0.6667
0.6566
-504.705
-176.129
-0.4185
137.222
-0.8228
-169.394
411.667
310.732
-0.6373
0
-257.903
-2.0938
-6.1638
6.8611
6.9937
0
117.619
11.375
-1.9118
4
-0.9155
1.3402
-92.2581
-66.3
167.143
-1.831
2.9545
-161.296
-3.0374
-1.9259
-56.1364
21.1628
-0.1964
10.8333
-17.6429
4.4068
-1.9697
-16.6667
0.81
-11.4189
14.1304
-3.1325
0.2727
7.2222
0
81.25
1.7808
349.375
-260
-0.5603
-181.316
178.226
-7.1889
7.8972
1.4682
-10.5405
0
2.0968
1.3542
-1.1677
-13.2566
21.4072
0
1.215
-8.5246
2.7388
-0.7683
182.812
-192.046
-249.737
0.8667
0.7647
-4.0881
13.9017
-13.1548
-15.7576
0.115
-9.7015
-1.046
12.6549
0.9352
0.6757
0
-7.482
0
167.791
0.9028
-5.9951
11.8182
-6.7241
-1.5046
1.1207
0.7104
-4.6429
-17.9706
-0.207
1.5854
0.6989
0.65
-386.389
512.778
-12.5806
0.1005
15.4455
0
166.892
28.0172
5.9091
8.2184
2.8261
-10.8333
1.6513
-0.2968
1.1111
-2.3675
136.19
-192.5
-240.217
341.25
-0.3693
-4.4608
1.8421
-7.9343
14.8958
1.413
-0.5835
14.04
-11.3569
149.324
-229.821
0.1613
1.6993
-0.8
-0.2425
10.3125
-251.875
195
-153.637
0.4887
-0.619
-260
-1.737
4.9101
-3.3657
0.7738
150.312
-1.8678
207.188
1.8571
-389.999
-10.0336
6.7241
11.1004
23.0496
-12.0796
16.5278
14.4932
1.7568
176.944
208
1.0372
-91.4815
0
-7.3387
-6.8421
4.127
227.5
1.5116
0.4833
4.2763
0
12.8169
-8.9041
10.1961
-14.6957
1.6426
11.6854
-8.2886
19.1176
0
231.833
-297.143
2.3214
-0.2321
-0.6964
162.5
0
246.07
-11.9737
5.3529
-4.8872
46.1842
-105.733
2.4621
10.8333
0
0
1.5854
1.2745
-156
253.5
-5.1587
-4.8447
0.4779
2.3214
-22.551
-4.7059
188.158
30.4687
-16.25
3.1707
-130
100.135
15.625
3.1325
414.375
-231.111
4
2.8261
14.1954
-5.6034
15.5114
-156.765
12.381
57.2
20.0735
-14.7727
0.4452
-16.8103
13.4581
-8.0476
-5.6711
12.2835
-2.4645
0.3728
-4.1401
108.333
67.7857
-19
-2.0635
-118.182
-0.1128
0
-1.8572
3.1967
1.0656
-19.6032
-6.6327
9.6296
-0.5159
1.4725
-2.2159
2.6923
-4.0945
4.8148
6.4015
-57.5
22.4138
-31.4516
190.517
-1.5234
2.0103
5.9091
-1.2381
2.0701
-8.3139
378.696
5.9451
8.4635
-10.8333
-3.7681
11.1719
-17.9787
-18.4328
5.7018
0
-214.783
-351.591
1.9006
0.4943
-17.6042
2.9545
-12.9369
15.0725
-3.4513
9.4944
-0.8966
4.4656
-0.6747
0.3824
8.4615
2.8509
-10.8333
0
-8.4589
9.1322
-2.0635
-8.125
1.4869
-156
1.1504
-0.3988
-7.027
2.3214
0.1688
3.0233
9.8113
1.04
11.3492
-8.3083
8.4783
0.6311
0.7692
-8.5659
-4.2623
12.6623
-5.1181
-3.1707
8.0446
-23.038
8.6392
-7.1308
-7.119
6.3839
14.918
-2.2159
-0.8904
-16.5957
10.4464
2.378
169
215.968
168.409
296.563
237.805
11.0976
87.4999
-6.0185
-3.7356

## Sheet: Figure 3d
Velocity (nm/s)
-0.6667
0.4851
0.2529
44.6875
-33.6207
-70.2
52.1711
-50.9459
51.5517
-29.1379
-368.333
0
270.833
-76.4706
176.042
-0.211
1.8571
263.25
499.688
1.7611
266.667
204.286
-164.21
0.3421
182.419
-8.7838
2.7083
1.8572
2.0968
-5.6173
2.5325
7.7612
0
16.4925
0.2574
-0.3916
-1.2037
0.207
-182.5
120.488
0
0.7738
0
6.1279
-2.3698
0
90.5358
-4.1667
-28.4375
281.667
-4.8
11.0638
-164.667
53.8571
-124.73
-124.429
-5.6809
0.5685
4.3566
-0.3812
-26.8478
-1.3131
32.5
9.0698
-69.2623
93.6
-114.4
-2.884
-217.941
65
-40.8572
186.333
157.083
0.3652
0.5856
3.7356
2.9885
1.2745
-0.2802
0.8316
2.6531
-7.3864
1.5476
-0.5556
0.1923
0
11.8696
15.1667
-11.7785
-251.522
6.6667
-16.7014
-2.6923
1.3333
3.724
0
3.3621
9.8913
0
2.1667
-1.9307
204.286
0
1.7257
-0.2399
2.4788
-0.3071
0.6989
0.7222
-9.5768
4.8148
5.1316
1.9817
-2.6175
0.4503
0.8058
1.2264
153.472
-109.107
7.8972
-6.6535
150.526
171.053
-8.6283
11.9304
0
1.9174
3.8662
5.3425
3.3163
4.7879
1.6667
-14.2602
9.1549
-3.7791
0.3641
0
0
0.3403
15.7857
1
1.3
5.551
-12.6214
-183.182
-235.625
-6.2996
3.6892
4.7273
107.5
8.9041
-0.4962
0.3081
-1.8572
-0.7831
-297.144
116.316
-97.5001
0
0.2584
-146.25
0
-199.643
-1.2322
1.1017
33.0509
-5.5714
26.4815
-0.7429
0
0
-19.7826
8.125
0
0.3333
9.4079
-4.3842
-2.8322
-200.27
368.333
-1.8841
185.714
-166.563
235
104
-136.5
161.296
-227.5
-244.605
0.4239
-247.619
198.171
-245.227
-211.852
-305.5
0
0.499
5.6711
3.0469
2.378
1.3904
-185.37
219.022
0
-7.5728
0.9811
-20.708
-1.5726
-1.5909
-2.8935
0.6436
0.461
0.3976
0.8553
-6.9519
2.3009
-5.5085
-1.0924
11.9167
-0.7104
6.6535
309.524
441.071
-15.8261
5.1092
273.929
-161.515
0
0.6566
32.5
-21.6667
26
-24.2771
123.71
-94.6739
54.6
-144.131
0
249.167
0
1.7105
12.7679
0.4194
1.831
24.186
0.2675
15.7576
5.5124
-0.3186
219.375
4.8148
-5.5085
3.3955
-7.0909
415
0
1.1818
0.4267
0
-184.737
370
4.731
10.6557
10.5625
2.2609
15.6
2.4528
0
-45.6757
0
0
-2.5
-1.1404
-10
-1.2745

## Sheet: Figure 3e
FtsZ treadmilling speed (nm/s)	FtsZ treadmilling speed 95% ci lower (nm/s)	FtsZ treadmilling speed 95% ci upper (nm/s)	Processive PBP2B speed (nm/s)	Processive PBP2B speed 95% ci lower (nm/s)	Processive PBP2B speed 95% ci upper (nm/s)
0	0	0	8.1244	6.9681	9.3937
24.8414	19.9301	29.7527	6.9815	5.7696	14.7192
45.791	41.31	50.272	13.4391	12.742	14.0351
