# Supplementary material for: Peptidoglycan synthesis drives a single population of septal cell wall synthases during division in Bacillus subtilis
Source: Nat Microbiol. 2024 Mar 13;9(4):1064–74. doi: 10.1038/s41564-024-01650-9 (PMC10994842; doi:10.1038/s41564-024-01650-9)
Supplement: Supplementary file 25 — Statistical source data. [file 41564_2024_1650_MOESM25_ESM.xlsx]

## Sheet: ED Figure 1e
Effective diffusion coefficient (um^2/s)
0.00352147
0.00256556
0.00228415
0.00201461
0.00957474
0.00507864
0.00298271
0.00400735
0.00208052
0.00231739
0.00654638
0.0176101
0.00597826
0.0156078
0.0129599
0.0071625
0.0252161
0.00881046
0.0104362
0.00243728
0.0019694
0.00391808
0.00416659
0.00690912
0.0127882
0.00634283
0.00507488
0.0060824
0.00224716
0.00478727
0.00535073
0.0167435
0.00267929
0.00376217
0.0106775
0.00313549
0.00226848
0.00237008
0.0063618
0.00362269
0.00826562
0.00538121
0.00449516
0.00522601
0.0191571
0.00685729
0.00358367
0.00323917
0.00244977
0.00228761
0.00210649
0.00626081
0.00659604
0.00746039
0.00642685
0.00544206
0.00539713
0.0179171
0.00296763
0.00639444
0.00806389
0.00771303
0.0060203
0.00043833
0.00251741
0.00594495
0.00368813
0.00505741
0.0212776
0.0135853
0.00556016
0.0080611
0.00666236
0.00899501
0.00187761
0.00531181
0.0284853
0.00685171
0.00532607
0.00279959
0.00420113
0.00963994
0.00260981
0.00405356
0.00802
0.00565594
0.00321343
0.00679485
0.00466758
0.0303708
0.00173068
0.0208524
0.00493125
0.0113073
0.00862158
0.00719569
0.0060763
0.00459611
0.00620272
0.00372027
0.00595343
0.00406339
0.00322827
0.00462804
0.00561263
0.00767813
0.00348003
0.0102126
0.00648771
0.00666894
0.00789096
0.00403806
0.0123637
0.004994
0.00672051
0.00472697
0.000804097
0.00532549
0.00181446
0.0117587
0.00934401
0.00620072
0.00843048
0.00253804
0.00187071
0.00933155
0.00341577
0.00231406
0.00701161
0.00601389
0.000959705
0.010514
0.00184762
0.00533255
0.00492511
0.00498004
0.00846552
0.00454433
0.00602045
0.00349038
0.0112828
0.00143606
0.00607629
0.0101769
0.000923158
0.00636224
0.00376623
0.0145601
0.00415687
0.00330588
0.00180193
0.00376955
0.00113725

## Sheet: ED Figure 1f
Alpha (anomalous diffusion exponent)
0.745849
0.377791
1.37998
0.45253
0.951573
1.02281
0.573645
0.745545
0.580007
0.501138
1.10929
0.817015
1.20773
-0.104855
0.335386
0.953117
-0.433714
0.602133
0.612177
0.81428
1.36119
0.597665
1.16483
1.46297
0.565991
0.502313
0.367411
1.09579
1.20501
1.23655
0.70423
0.748772
1.33998
0.488697
0.890034
1.25706
0.741343
0.585993
1.10541
0.797773
0.841142
0.907812
0.845004
0.637048
0.736475
0.871924
1.22835
0.526565
1.32427
1.45423
0.549813
0.374886
0.191384
1.2956
0.968423
0.905462
0.295392
0.933902
0.534002
0.255229
0.882197
0.608554
1.10586
1.54627
0.0543934
0.936795
0.914377
1.23894
0.0512358
0.641255
0.876405
0.837108
0.527977
1.24785
0.92438
1.4145
-0.301283
0.73569
0.544951
0.934864
1.09951
0.568179
1.64152
1.08795
0.223844
1.51413
1.14652
0.998816
-0.0162823
-1.00498
0.548982
0.124173
0.491376
0.460199
1.04842
0.408664
1.05024
0.823382
1.18237
0.774622
0.921228
0.922098
1.09507
0.6038
1.05206
1.18611
0.654827
1.3145
1.34927
1.13319
0.110935
0.419324
0.644741
0.704478
1.39259
0.749568
1.38651
0.922692
1.36961
0.905475
0.742495
0.709711
0.964779
1.1268
0.591559
0.336317
1.10698
0.388024
1.31465
1.03969
1.25412
0.816918
1.17664
1.05874
0.607067
0.307028
1.01568
0.455008
0.370789
0.549067
0.406338
0.926876
0.956875
0.0490244
0.994365
0.719216
0.911372
0.855406
0.972598
0.467342
1.02658
0.738286
1.10756
