# Supplementary material for: Peptidoglycan synthesis drives a single population of septal cell wall synthases during division in Bacillus subtilis
Source: Nat Microbiol. 2024 Mar 13;9(4):1064–74. doi: 10.1038/s41564-024-01650-9 (PMC10994842; doi:10.1038/s41564-024-01650-9)
Supplement: Supplementary file 26 — Statistical source data. [file 41564_2024_1650_MOESM26_ESM.xlsx]

## Sheet: ED Figure 5b
	% Cells
Repeat	1	2	3	1	2	3	1	2	3
	Phase 1			Phase 2			Phase 3
Untreated	25	25	22	51	52	52	24	23	26
+PC19	43	45	45	39	36	42	18	19	13
