# Supplementary material for: Peptidoglycan synthesis drives a single population of septal cell wall synthases during division in Bacillus subtilis
Source: Nat Microbiol. 2024 Mar 13;9(4):1064–74. doi: 10.1038/s41564-024-01650-9 (PMC10994842; doi:10.1038/s41564-024-01650-9)
Supplement: Supplementary file 27 — Statistical source data. [file 41564_2024_1650_MOESM27_ESM.xlsx]

## Sheet: ED Figure 6e
Mean distance from septal axis (nm)
Untreated	PC190723	FtsZ(G106S)
14.8085	22.7487	21.1719
8.79894	38.6381	13.7785
12.4581	20.0651	22.5439
7.62165	21.8595	18.7532
17.0533	8.92268	29.6877
29.2303	40.0215	17.1798
31.2473	19.65	11.3469
16.8416	48.0012	10.8231
31.8455	15.6802	20.0906
30.6183	12.3177	22.7734
10.0947	15.8515	13.2901
16.4186	16.5543	16.3794
20.7887	14.9282	22.6385
19.3384	19.0522	22.6364
17.2828	34.6439	26.6318
9.19699	28.4373	14.1907
14.1923	21.2083	31.7408
9.77883	15.5946	24.8149
11.4223	18.6782	12.8711
19.0143	11.9451	17.0651
19.8442	13.5693	14.3761
25.2034	68.7441	17.9701
35.1488	16.0178	25.6202
19.518	15.9882	15.1539
37.4327	17.2076	33.3029
10.255	35.6453	24.8738
19.7892	21.629	15.8358
11.0264	23.8051	29.1983
25.5988	17.4459	29.7773
19.3314	23.7993	21.1384
16.2038	20.9639	36.3939
23.0513	17.2815	14.3856
15.1141	15.3977	17.3254
19.1759	38.1897	12.8566
20.798	27.6752	14.1544
25.9972	38.5092	9.97899
12.2429	19.2784	38.7954
12.8182	19.9384	11.849
9.97358	23.3465	22.6399
12.7238	25.0275	14.8001
18.862	29.4445	20.6427
10.2775	24.6805	20.6506
12.943	23.8514	19.9179
23.724	18.1652	48.5533
21.5942	13.8161	26.9791
9.24169	26.1873	35.6795
13.1714	22.5693	22.2482
18.0047	27.9332	12.5951
20.5335	12.7655	13.4538
16.2546	10.7658	16.3562
20.9486	21.0798	17.0269
10.3071	12.6919	19.1732
26.696	17.4389	28.2086
20.7461	21.1123	24.8511
14.6145	13.5218	34.327
19.9028	25.4714	27.981
22.2987	40.7178	35.118
28.2702	44.7559	99.1873
23.57	12.9607	36.2264
19.3898	28.6077	26.627
19.6649	32.9061	44.3161
20.6025	23.6823	20.4697
10.0883	24.1255	15.947
28.9354	25.0712	15.3736
19.5454	14.5554	29.2749
26.7959	19.1994	22.5749
13.929	20.0968	22.8224
16.1839	18.6009	33.4032
31.2952	27.7759	21.7637
14.4534	23.1528	15.4641
19.1993	17.2436	24.381
27.8923	19.7068	21.5661
21.4911	19.0313	22.9355
18.278	18.2982	37.694
13.3978	23.0116	21.0057
9.23703	42.2099	28.5532
25.2593	46.0165	18.8183
16.5653	18.4068	13.6236
17.0182	27.418	16.0159
16.0373	32.7219	15.8794
15.2734	18.5683	11.0004
22.5697	14.719	14.8451
20.303	23.1612	20.5713
11.9892	17.0199	25.9204
18.8559	23.7845	13.0283
13.1085	30.8076	21.7752
21.9096	24.3162	16.4644
31.2705	26.0304	18.853
16.8237	18.2542	13.903
72.3238	12.223	19.9323
15.8014	15.153	15.7486
10.233	21.3945	34.2436
19.0887	29.9196	21.9896
27.1182	26.1943	13.7707
14.2543	15.4662	29.86
40.5697	17.6391	36.2214
20.7002	17.0092	71.2285
15.4941	30.8625	12.8136
10.7923	19.6891	13.7639
12.4227	38.5923	17.0022
10.7886	21.4173	12.2101
20.3725	45.7393	14.7004
28.6964	15.0694	14.3097
22.7058	49.216	29.7179
20.5614	16.9436	17.8661
14.4432	19.7525	20.7614
17.784	12.717	19.8534
14.9273	38.137	25.0878
27.566	25.3608	14.3175
51.0374	18.5595	21.1042
14.5608	19.4248	15.0995
27.3647		22.6696
35.6946		20.0225
16.2578		33.5053
12.5224		19.2114
16.0451		18.5424
38.0376		27.1514
12.6919		16.1941
18.5994		26.3688
12.8382		15.3051
24.677		18.5133
19.1515		20.001
43.491		23.9066
18.8937		9.25665
27.9658		11.3313
24.0528		16.2267
20.68		26.3036
34.9089		36.0172
10.9822		32.2912
19.2827		13.9651
22.0783		16.9519
38.5641		26.0996
24.8501		15.5312
20.8351		11.9357
40.7047		26.4656
20.6875		15.4259
17.5646		13.5204
20.4355		26.5462
8.31365		13.6269
25.4322		25.9465
23.1489		20.5705
25.3633		19.7458
15.6622		21.6365
17.8277		17.7698
22.5345		21.2837
17.6059		20.5092
14.945		20.4824
21.2852		28.2887
16.529		36.5042
16.9172		28.2752
21.745		27.831
8.11653		10.6857
17.0735		13.7942
14.3858		21.4535
23.6501		17.2801
15.0294		38.4994
19.5775		14.7177
15.5653		13.6354
28.0012		26.4424
42.0172		11.0875
24.2629		40.0258
19.2952		17.3068
35.7188		19.625
17.1695		11.7637
14.1993		16.1884
17.185		16.9291
23.0651		24.1219
29.5425		24.3151
26.8974		41.5379
15.9599		27.761
30.2635		18.8658
13.4076		10.1436
12.1586		23.3965
22.8457		17.8641
17.6031		23.8478
17.1845		22.2475
21.1022		25.1283
20.5669		10.734
34.4043		27.7873
18.0179		20.8664
20.5325		17.0044
17.9631		11.3546
25.427		17.9476
18.5356		13.3169
22.3607		17.4343
17.6426		22.0976
19.877		10.451
23.0764		34.3693
21.2495		13.9468
		41.6587
		20.3218
		21.5667
		13.154
		23.2753
		15.4721
		18.2757
		26.0466
		30.3658
		73.8405
		23.7664
		118.361
		19.9808
		33.1147
		18.0793
		22.9498
		16.3611
		38.092
		20.4771
		13.5224
		24.9957
		9.03595
		18.0008
		22.0075
		24.1835
		19.6957
		14.5927
		19.3352
		60.5361
		26.801
		19.7171
		27.7512
		21.0548
		17.1187
		17.8401
		15.7621
		23.1991
		20.0469
		22.7236
		23.9275
		26.5685
		11.4062
		21.8859
		24.8958
		20.6362
		22.473
		26.5927
		18.8747
		33.1182
		13.8469
		16.0824
		14.8153
		15.8892
		23.7162
		74.0164
		35.1757
		14.4949
		20.4654
		28.0073
		32.7183
		20.2757
		19.1543
		14.7831
		23.719
		17.9416
		15.1482
		23.9458
		32.6688
		20.9938
		18.616
		12.4307
		16.566
		21.1553
		17.4776
		23.2383
		19.2763
		21.2149
		31.1489
		17.7911
		16.8451
		18.3824
		31.7706
		16.0385
		16.3835
		20.7019
		14.5374
		20.1667
		32.1581
		24.1783
		17.0736
		15.6703
		18.8665
		26.2041
		14.4501
		21.8577
		22.1252
		17.6169
		18.2129
		20.2442
		21.5744
		16.8771
		19.6431
		18.0322
		20.3708
		12.9222
		11.9671
		16.9596
		16.249
		51.5318
		19.8128
		37.1826
		67.3447
		76.4901
		17.2431
		38.9426
		32.9163
		14.8835
		22.0154
		22.1953
		14.3112
		15.0184
		28.0304
		16.601
		47.319
		25.9242
		14.5924
		16.1155
		26.3333
		20.9824
		16.423
		25.5717
		42.5739
		35.9663
		18.6527
		24.9027
		22.2138
		18.9517
		28.982
		28.563
		16.5047
		12.7624
		49.4689
		18.9253
		17.6689
		13.1576
		21.4093
		11.0699
		19.0401
		39.1422
		9.26727
		19.8055
		9.0165
		17.0461
		13.1679
		20.1836
		17.5366
		13.2879
		15.5314
		11.0234
		16.2505
		13.1584
		23.7623
		23.8265
		20.0815
		18.7808
		16.4725
		18.702
		25.9823
		20.3195
		21.4775
		25.3163
		16.4139
		18.6913
		12.116
		24.7135
		20.329
		17.0553
		17.4902
		13.906
		21.5128
		15.1112
		24.2782
		14.0499
		16.0916
		38.6018
		18.1578
		21.2946
		14.739
		18.6931
		35.6363
		18.1718
		25.4595
		25.3406
		20.4091
		13.6201
		31.2538
		25.2048
		24.9197
		17.7718
		22.3077
		44.6136
		17.5456
		14.8945
		13.7601
		18.1635
		23.8229
		13.6889
		27.9332
		22.8502
		23.051
		21.0973
		14.8534
		16.2053
		42.3829
		14.6412
		18.6639
		24.0376
		19.5007
		21.1597
		19.006
		34.8478
		17.3836
		15.3756
		14.1268
		15.533
		22.5086
		12.7609
		29.7472
		16.1655
		37.866
		13.4915
		12.672
		18.6285
		15.9873
		14.9738
		10.18
		35.5083
		21.095
		26.9111
		24.5551
		22.2377
		29.2357
		19.6429
		36.5209
		15.6727
		21.9357
		25.327
		18.1226
		19.7205
		9.91265
		24.2842
		25.2937
		30.3622
		24.3728
		32.5652
		31.3733
		18.2479
		35.9113
		12.9599
		28.8255
		23.0536
		20.764
		23.8009
		18.3893
		33.9263
		20.5451
		23.0218
		19.7486
		19.6036
		19.7669
		23.1681
		12.6853
		15.3072
		20.1349
		15.4354
		23.3755
		38.2902
		41.3063
		17.321
		17.1047
		36.0142
		11.5702
		39.0187
		26.8495
		24.2135
		20.2011
		23.7137
		76.8074
		98.7102
